# Supplementary material for: Borrelia burgdorferi infection modifies protein content in saliva of Ixodes scapularis nymphs
Source: BMC Genomics. 2021 Mar 4;22:152. doi: 10.1186/s12864-021-07429-0 (PMC7930271; doi:10.1186/s12864-021-07429-0)
Supplement: Supplementary file 2 — Additional file 2. [file 12864_2021_7429_MOESM2_ESM.xlsx]

## Sheet: tick
S1 Table. Tick proteins in uninfected and Borrelia burgdorferi infected Ixodes scapularis nymph saliva during feeding			Present in 2 of 3 LC-MS/MS runs. (1= Present and 0 = Absent)																		Peptide Count
Accession	Description	Category	Status	Occurrence	Uninfected								Borrelia burgdorferi infected								Uninfected																								Borrelia burgdorferi infected
					Unfed	12h	24h	36h	48h	60h	72h	SD	Unfed	12h	24h	36h	48h	60h	72h	SD	Unfed -1	Unfed -2	Unfed -3	12h -1	12h -2	12h -3	24h -1	24h -2	24h -3	36h- 1	36h- 2	36h- 3	48h -1	48h -2	48h -3	60h -1	60h -2	60h -3	72h -1	72h -2	72h -3	Replete fed- 1	Replete fed- 2	Replete fed- 3	Unfed -1	Unfed -2	Unfed -3	12h -1	12h -2
EEC04019.1	conserved hypothetical protein, partial; Putative cyclase [Ixodes scapularis]	antimicrobial	4	0_1_1_1_1_0_0_0_0_0_0_0_0_0_0_0	0	1	1	1	1	0	0	0	0	0	0	0	0	0	0	0	0	0	0	3	2	3	2	3	3	2	3	2	2	2	2	0	0	0	0	0	0	0	0	0	0	0	0	0	0
XP_002410814.2	lysozyme 2 [Ixodes scapularis]	antimicrobial	1	0_0_0_0_1_0_0_0_0_0_0_0_0_0_0_0	0	0	0	0	1	0	0	0	0	0	0	0	0	0	0	0	0	0	0	0	0	0	0	0	0	0	0	0	2	2	3	0	0	0	0	0	0	0	0	0	0	0	0	0	0
AAY66495.1	microplusin preprotein-like [Ixodes scapularis]	antimicrobial	7	0_1_1_1_1_1_1_1_0_0_0_0_0_0_0_0	0	1	1	1	1	1	1	1	0	0	0	0	0	0	0	0	0	0	0	4	5	4	5	5	5	5	5	6	6	6	7	6	6	6	4	6	7	7	7	8	0	0	0	0	0
EEC20127.1	ricinusin, putative [Ixodes scapularis]	antimicrobial	14	0_1_1_1_1_1_1_1_0_1_1_1_1_1_1_1	0	1	1	1	1	1	1	1	0	1	1	1	1	1	1	1	0	0	0	9	9	9	10	10	10	9	10	10	14	10	11	12	9	10	10	11	10	11	10	9	0	0	0	3	2
XP_029831513.1	uncharacterized protein LOC8027510; putative kynurenine formamidase/ cyclase superfamily [Ixodes scapularis]	antimicrobial	4	0_1_1_1_1_0_0_0_0_0_0_0_0_0_0_0	0	1	1	1	1	0	0	0	0	0	0	0	0	0	0	0	0	0	0	4	2	3	3	3	3	2	3	2	3	2	2	0	0	0	0	0	0	0	0	0	0	0	0	0	0
XP_002401519.1	actin-5 [Ixodes scapularis]	cytoskeletal	6	0_0_0_0_1_0_0_0_0_1_1_0_1_1_1_0	0	0	0	0	1	0	0	0	0	1	1	0	1	1	1	0	0	0	0	0	0	0	0	0	0	0	0	0	0	2	2	0	0	0	0	0	0	0	0	0	0	0	0	3	5
XP_002405473.2	actin-interacting protein 1 [Ixodes scapularis]	cytoskeletal	6	0_0_0_0_0_0_0_0_0_1_1_1_1_1_1_0	0	0	0	0	0	0	0	0	0	1	1	1	1	1	1	0	0	0	0	0	0	0	0	0	0	0	0	0	0	0	0	0	0	0	0	0	0	0	0	0	0	0	0	5	8
XP_029839601.1	actin-like [Ixodes scapularis]	cytoskeletal	15	0_1_1_1_1_1_1_1_1_1_1_1_1_1_1_1	0	1	1	1	1	1	1	1	1	1	1	1	1	1	1	1	0	0	0	2	2	2	2	2	2	2	3	3	4	4	4	3	2	4	2	2	2	2	2	3	3	3	3	4	5
EEC05710.1	alpha tubulin, putative [Ixodes scapularis]	cytoskeletal	5	0_0_0_0_1_0_0_0_1_0_1_0_1_0_1_0	0	0	0	0	1	0	0	0	1	0	1	0	1	0	1	0	0	0	0	0	0	0	0	0	0	0	0	0	2	2	0	0	0	0	0	0	0	0	0	0	2	2	2	0	0
EEC08136.1	alpha tubulin, putative [Ixodes scapularis]	cytoskeletal	5	0_0_0_0_1_0_0_0_0_0_1_0_1_1_1_0	0	0	0	0	1	0	0	0	0	0	1	0	1	1	1	0	0	0	0	0	0	0	0	0	0	0	0	0	2	2	0	0	0	0	0	0	0	0	0	0	0	0	0	2	0
EEC20577.1	alpha tubulin, putative [Ixodes scapularis]	cytoskeletal	5	0_0_0_0_0_0_0_0_1_1_1_0_1_0_1_0	0	0	0	0	0	0	0	0	1	1	1	0	1	0	1	0	0	0	0	0	0	0	0	0	0	0	0	0	0	0	0	0	0	0	0	0	0	0	0	0	2	2	2	0	2
XP_029835128.1	alpha-actinin isoform X1 [Ixodes scapularis]	cytoskeletal	7	0_0_0_0_1_0_0_0_0_1_1_1_1_1_1_0	0	0	0	0	1	0	0	0	0	1	1	1	1	1	1	0	0	0	0	0	0	0	0	3	0	0	0	0	3	2	2	0	0	0	0	0	0	0	0	0	0	0	0	5	7
EEC18998.1	alpha-actinin, putative [Ixodes scapularis]	cytoskeletal	7	0_0_0_0_1_0_0_0_0_1_1_1_1_1_1_0	0	0	0	0	1	0	0	0	0	1	1	1	1	1	1	0	0	0	0	0	0	0	0	3	0	0	0	0	3	2	2	0	0	0	0	0	0	0	0	0	0	0	0	5	7
EEC12427.1	alpha-tubulin, putative [Ixodes scapularis]	cytoskeletal	1	0_0_0_0_0_0_0_0_0_0_0_0_1_0_0_0	0	0	0	0	0	0	0	0	0	0	0	0	1	0	0	0	0	0	0	0	0	0	0	0	0	0	0	0	0	0	0	0	0	0	0	0	0	0	0	0	0	0	0	0	0
EEC11984.1	beta tubulin, putative, partial [Ixodes scapularis]	cytoskeletal	3	0_0_0_0_0_0_0_0_0_0_1_0_1_0_1_0	0	0	0	0	0	0	0	0	0	0	1	0	1	0	1	0	0	0	0	0	0	0	0	0	0	0	0	0	0	0	0	0	0	0	0	0	0	0	0	0	0	0	0	0	0
EEC14639.1	beta-tubulin, putative, partial [Ixodes scapularis]	cytoskeletal	3	0_0_0_0_0_0_0_0_0_0_1_0_1_0_1_0	0	0	0	0	0	0	0	0	0	0	1	0	1	0	1	0	0	0	0	0	0	0	0	0	0	0	0	0	0	0	0	0	0	0	0	0	0	0	0	0	0	0	0	0	0
XP_029827375.1	calcium-binding protein 4 [Ixodes scapularis]	cytoskeletal	3	0_0_1_1_0_0_0_0_0_0_0_0_0_0_1_0	0	0	1	1	0	0	0	0	0	0	0	0	0	0	1	0	0	0	0	0	2	0	2	2	2	2	2	2	2	0	0	0	0	0	0	0	0	0	0	0	0	0	0	0	0
EEC05988.1	calponin, putative [Ixodes scapularis]	cytoskeletal	6	0_0_0_0_1_0_0_0_0_0_1_1_1_1_1_0	0	0	0	0	1	0	0	0	0	0	1	1	1	1	1	0	0	0	0	0	0	0	2	0	0	2	0	0	5	2	2	2	0	0	0	0	0	2	0	0	0	0	0	0	0
XP_002435134.1	cofilin/actin-depolymerizing factor homolog isoform X1 [Ixodes scapularis]	cytoskeletal	7	0_0_1_0_1_0_0_0_0_0_1_1_1_1_1_0	0	0	1	0	1	0	0	0	0	0	1	1	1	1	1	0	0	0	0	0	0	0	3	2	2	0	0	0	3	2	2	0	0	0	0	0	0	0	0	0	0	0	0	0	3
XP_029828366.1	cofilin/actin-depolymerizing factor homolog isoform X2 [Ixodes scapularis]	cytoskeletal	5	0_0_0_0_0_0_0_0_0_0_1_1_1_1_1_0	0	0	0	0	0	0	0	0	0	0	1	1	1	1	1	0	0	0	0	0	0	0	2	0	0	0	0	0	2	0	0	0	0	0	0	0	0	0	0	0	0	0	0	0	2
EEC01384.1	conserved hypothetical protein, partial; putative tubulin beta chain [Ixodes scapularis]	cytoskeletal	1	0_0_0_0_0_0_0_0_0_0_0_0_0_0_1_0	0	0	0	0	0	0	0	0	0	0	0	0	0	0	1	0	0	0	0	0	0	0	0	0	0	0	0	0	0	0	0	0	0	0	0	0	0	0	0	0	0	0	0	0	0
EEC16107.1	conserved hypothetical protein; putative filamin-type immunoglobulin domains [Ixodes scapularis]	cytoskeletal	7	0_0_0_0_1_0_0_0_0_1_1_1_1_1_1_0	0	0	0	0	1	0	0	0	0	1	1	1	1	1	1	0	0	0	0	0	0	0	0	0	0	0	0	0	8	10	8	0	0	0	0	0	0	0	0	0	0	0	0	6	8
XP_029834967.1	filamin-A [Ixodes scapularis]	cytoskeletal	7	0_0_0_0_1_0_0_0_0_1_1_1_1_1_1_0	0	0	0	0	1	0	0	0	0	1	1	1	1	1	1	0	0	0	0	0	0	0	2	0	0	0	0	0	11	11	10	0	0	0	0	0	0	0	0	0	0	0	0	10	12
XP_029844080.1	gelsolin-related protein of 125 kDa [Ixodes scapularis]	cytoskeletal	3	0_0_0_0_1_0_0_0_0_0_0_0_1_0_1_0	0	0	0	0	1	0	0	0	0	0	0	0	1	0	1	0	0	0	0	0	0	0	0	0	0	0	0	0	2	2	2	0	0	0	0	0	0	0	0	0	0	0	0	0	0
XP_002413597.2	keratin-associated protein 10-11 [Ixodes scapularis]	cytoskeletal	1	0_0_0_0_0_0_0_1_0_0_0_0_0_0_0_0	0	0	0	0	0	0	0	1	0	0	0	0	0	0	0	0	0	0	0	0	0	0	0	0	0	0	0	0	0	0	0	0	0	0	0	0	0	2	2	2	0	0	0	0	0
XP_029830863.1	keratin, type II cytoskeletal 1 [Ixodes scapularis]	cytoskeletal	4	0_0_1_0_1_1_0_1_0_0_0_0_0_0_0_0	0	0	1	0	1	1	0	1	0	0	0	0	0	0	0	0	0	0	0	0	0	0	2	2	0	2	0	0	3	2	2	2	2	0	2	0	0	2	3	2	0	0	0	0	0
EEC05628.1	kettin, putative [Ixodes scapularis]	cytoskeletal	3	0_0_0_0_0_0_0_0_0_0_1_0_1_0_1_0	0	0	0	0	0	0	0	0	0	0	1	0	1	0	1	0	0	0	0	0	0	0	0	0	0	0	0	0	0	0	0	0	0	0	0	0	0	0	0	0	0	0	0	0	2
EEC18262.1	laminin beta 1 chain, putative [Ixodes scapularis]	cytoskeletal	3	0_0_0_0_0_0_0_0_0_0_0_0_1_1_1_0	0	0	0	0	0	0	0	0	0	0	0	0	1	1	1	0	0	0	0	0	0	0	0	0	0	0	0	0	0	0	0	0	0	0	0	0	0	0	0	0	0	0	0	0	0
XP_029831406.1	laminin subunit alpha isoform X1 [Ixodes scapularis]	cytoskeletal	3	0_0_0_0_0_0_0_0_0_0_0_0_1_1_1_0	0	0	0	0	0	0	0	0	0	0	0	0	1	1	1	0	0	0	0	0	0	0	0	0	0	0	0	0	0	0	0	0	0	0	0	0	0	0	0	0	0	0	0	0	0
XP_029831413.1	laminin subunit alpha isoform X2 [Ixodes scapularis]	cytoskeletal	3	0_0_0_0_0_0_0_0_0_0_0_0_1_1_1_0	0	0	0	0	0	0	0	0	0	0	0	0	1	1	1	0	0	0	0	0	0	0	0	0	0	0	0	0	0	0	0	0	0	0	0	0	0	0	0	0	0	0	0	0	0
XP_029836081.1	paramyosin [Ixodes scapularis]	cytoskeletal	6	0_0_0_0_1_0_0_0_0_0_1_1_1_1_1_0	0	0	0	0	1	0	0	0	0	0	1	1	1	1	1	0	0	0	0	0	0	0	2	0	0	0	0	0	4	3	3	0	0	0	0	0	0	0	0	0	0	0	0	0	0
XP_029843173.1	moesin/ezrin/radixin homolog 1 isoform X1 [Ixodes scapularis]	cytoskeletal	3	0_0_0_0_0_0_0_0_0_0_1_0_1_0_1_0	0	0	0	0	0	0	0	0	0	0	1	0	1	0	1	0	0	0	0	0	0	0	0	0	0	0	0	0	0	0	0	0	0	0	0	0	0	0	0	0	0	0	0	0	0
XP_029843174.1	moesin/ezrin/radixin homolog 1 isoform X2 [Ixodes scapularis]	cytoskeletal	3	0_0_0_0_0_0_0_0_0_0_1_0_1_0_1_0	0	0	0	0	0	0	0	0	0	0	1	0	1	0	1	0	0	0	0	0	0	0	0	0	0	0	0	0	0	0	0	0	0	0	0	0	0	0	0	0	0	0	0	0	0
XP_002434065.1	muscle LIM protein 1 [Ixodes scapularis]	cytoskeletal	13	0_1_1_1_1_1_1_1_0_1_1_1_1_1_1_0	0	1	1	1	1	1	1	1	0	1	1	1	1	1	1	0	0	0	0	2	3	2	6	5	7	6	4	6	9	7	9	0	2	5	3	0	3	2	0	4	0	0	0	0	2
XP_029839366.1	muscle M-line assembly protein unc-89-like [Ixodes scapularis]	cytoskeletal	1	0_0_0_0_0_0_0_0_0_0_1_0_0_0_0_0	0	0	0	0	0	0	0	0	0	0	1	0	0	0	0	0	0	0	0	0	0	0	0	0	0	0	0	0	0	0	0	0	0	0	0	0	0	0	0	0	0	0	0	0	0
XP_029834035.1	myosin heavy chain, muscle isoform X5 [Ixodes scapularis]	cytoskeletal	9	0_0_0_0_1_1_1_1_0_0_1_1_1_1_1_0	0	0	0	0	1	1	1	1	0	0	1	1	1	1	1	0	0	0	0	0	0	0	0	0	0	0	0	0	8	6	6	7	4	8	4	4	4	7	7	5	0	0	0	0	0
EEC00524.1	myosin heavy chain, skeletal muscle or cardiac muscle, putative [Ixodes scapularis]	cytoskeletal	9	0_0_0_0_1_1_1_1_0_0_1_1_1_1_1_0	0	0	0	0	1	1	1	1	0	0	1	1	1	1	1	0	0	0	0	0	0	0	0	0	0	0	0	0	7	5	4	6	3	7	3	3	4	7	6	4	0	0	0	0	0
EEC17400.1	myosin light chain 1, putative [Ixodes scapularis]	cytoskeletal	2	0_0_0_0_0_0_0_0_0_0_0_0_1_0_1_0	0	0	0	0	0	0	0	0	0	0	0	0	1	0	1	0	0	0	0	0	0	0	0	0	0	0	0	0	0	0	0	0	0	0	0	0	0	0	0	0	0	0	0	0	0
EEC07421.1	myosin regulatory light chain, putative [Ixodes scapularis]	cytoskeletal	2	0_0_1_0_1_0_0_0_0_0_0_0_0_0_0_0	0	0	1	0	1	0	0	0	0	0	0	0	0	0	0	0	0	0	0	2	0	0	2	0	3	0	0	2	2	2	2	0	0	0	0	0	0	0	0	0	0	0	0	0	0
XP_029836482.1	myosin, essential light chain [Ixodes scapularis]	cytoskeletal	3	0_0_0_0_0_0_0_0_0_0_0_0_1_1_1_0	0	0	0	0	0	0	0	0	0	0	0	0	1	1	1	0	0	0	0	0	0	0	0	0	0	0	0	0	0	0	0	0	0	0	0	0	0	0	0	0	0	0	0	0	0
XP_029836523.1	neurexin-4 [Ixodes scapularis]	cytoskeletal	1	0_0_0_0_0_0_0_0_0_0_1_0_0_0_0_0	0	0	0	0	0	0	0	0	0	0	1	0	0	0	0	0	0	0	0	0	0	0	0	0	0	0	0	0	0	0	0	0	0	0	0	0	0	0	0	0	0	0	0	0	0
EEC18404.1	profilin, putative, partial [Ixodes scapularis]	cytoskeletal	3	0_0_0_0_0_0_0_0_0_0_1_1_1_0_0_0	0	0	0	0	0	0	0	0	0	0	1	1	1	0	0	0	0	0	0	0	0	0	0	0	0	0	0	0	0	0	2	0	0	0	0	0	0	0	0	0	0	0	0	0	0
XP_002400877.2	protein Skeletor, isoforms B/C [Ixodes scapularis]	cytoskeletal	5	0_0_0_0_0_0_0_0_0_0_0_1_1_1_1_1	0	0	0	0	0	0	0	0	0	0	0	1	1	1	1	1	0	0	0	0	0	0	0	0	0	0	0	0	0	0	0	0	0	0	0	0	0	0	0	0	0	0	0	0	0
MOY39082.1	protein to be involved in spindle matrix formation [Ixodes scapularis]	cytoskeletal	1	0_0_0_0_0_0_0_0_0_0_0_0_1_0_0_0	0	0	0	0	0	0	0	0	0	0	0	0	1	0	0	0	0	0	0	0	0	0	0	0	0	0	0	0	0	0	0	0	0	0	0	0	0	0	0	0	0	0	0	0	0
MOY35748.1	putative actin [Ixodes scapularis]	cytoskeletal	15	0_1_1_1_1_1_1_1_1_1_1_1_1_1_1_1	0	1	1	1	1	1	1	1	1	1	1	1	1	1	1	1	0	0	0	11	13	8	12	10	13	12	13	14	20	16	16	15	11	15	10	10	9	12	13	14	6	5	4	16	16
MOY44496.1	putative actin depolymerizing factor [Ixodes scapularis]	cytoskeletal	2	0_0_0_0_0_0_0_0_0_0_1_0_1_0_0_0	0	0	0	0	0	0	0	0	0	0	1	0	1	0	0	0	0	0	0	0	0	0	2	0	0	0	0	0	2	0	0	0	0	0	0	0	0	0	0	0	0	0	0	0	0
MOY43654.1	putative alpha tubulin [Ixodes scapularis]	cytoskeletal	6	0_0_0_0_1_0_0_0_1_1_1_0_1_0_1_0	0	0	0	0	1	0	0	0	1	1	1	0	1	0	1	0	0	0	0	0	0	0	0	0	0	0	0	0	2	2	0	0	0	0	0	0	0	0	0	0	2	2	2	0	2
MOY43712.1	putative alpha tubulin [Ixodes scapularis]	cytoskeletal	5	0_0_0_0_1_0_0_0_1_1_1_0_1_0_0_0	0	0	0	0	1	0	0	0	1	1	1	0	1	0	0	0	0	0	0	0	0	0	0	0	0	0	0	0	0	2	2	0	0	2	0	0	0	0	0	0	2	2	2	0	2
MOY42409.1	putative alpha-catenin [Ixodes scapularis]	cytoskeletal	1	0_0_0_0_0_0_0_0_0_0_1_0_0_0_0_0	0	0	0	0	0	0	0	0	0	0	1	0	0	0	0	0	0	0	0	0	0	0	0	0	0	0	0	0	0	0	0	0	0	0	0	0	0	0	0	0	0	0	0	0	0
MOY42264.1	putative beta actin variant [Ixodes scapularis]	cytoskeletal	15	0_1_1_1_1_1_1_1_1_1_1_1_1_1_1_1	0	1	1	1	1	1	1	1	1	1	1	1	1	1	1	1	0	0	0	11	14	10	11	10	14	11	14	14	19	16	16	14	11	18	11	12	12	11	13	14	6	5	4	15	14
MOY40550.1	putative calponin [Ixodes scapularis]	cytoskeletal	5	0_0_0_0_0_0_0_0_0_0_1_1_1_1_1_0	0	0	0	0	0	0	0	0	0	0	1	1	1	1	1	0	0	0	0	0	0	0	0	0	0	0	0	0	2	0	0	0	0	0	0	0	0	0	0	0	0	0	0	0	0
MOY41698.1	putative muscle-specific protein 20-like isoform x2 [Ixodes scapularis]	cytoskeletal	9	0_0_1_1_1_1_0_0_0_0_1_1_1_1_1_0	0	0	1	1	1	1	0	0	0	0	1	1	1	1	1	0	0	0	0	0	0	0	3	2	2	2	2	0	6	3	3	2	0	2	0	0	0	2	0	0	0	0	0	0	0
MOY41699.1	putative muscle-specific protein 20-like isoform x2 [Ixodes scapularis]	cytoskeletal	7	0_0_1_0_1_0_0_0_0_0_1_1_1_1_1_0	0	0	1	0	1	0	0	0	0	0	1	1	1	1	1	0	0	0	0	0	0	0	2	2	2	0	2	0	5	3	3	0	0	2	0	0	0	0	0	0	0	0	0	0	0
MOY35888.1	putative myosin alkali light chain protein [Ixodes scapularis]	cytoskeletal	1	0_0_0_0_0_0_0_0_0_0_0_0_1_0_0_0	0	0	0	0	0	0	0	0	0	0	0	0	1	0	0	0	0	0	0	0	0	0	0	0	0	0	0	0	0	0	0	0	0	0	0	0	0	0	0	0	0	0	0	0	0
MOY39527.1	putative myosin regulatory light chain [Ixodes scapularis]	cytoskeletal	3	0_0_1_1_0_0_0_0_0_0_0_0_0_0_1_0	0	0	1	1	0	0	0	0	0	0	0	0	0	0	1	0	0	0	0	0	2	0	2	2	2	2	2	2	2	0	0	0	0	0	0	0	0	0	0	0	0	0	0	0	0
MOY38674.1	putative myosin regulatory light chain [Ixodes scapularis]	cytoskeletal	1	0_0_0_0_0_0_0_0_0_0_0_0_0_0_1_0	0	0	0	0	0	0	0	0	0	0	0	0	0	0	1	0	0	0	0	0	0	0	0	0	0	0	0	0	0	0	0	0	0	0	0	0	0	0	0	0	0	0	0	0	0
MOY40729.1	putative myosin regulatory light chain [Ixodes scapularis]	cytoskeletal	1	0_0_0_0_0_0_0_0_0_0_0_0_0_0_1_0	0	0	0	0	0	0	0	0	0	0	0	0	0	0	1	0	0	0	0	0	0	0	0	0	0	0	0	0	0	0	0	0	0	0	0	0	0	0	0	0	0	0	0	0	0
JAP73252.1	putative profilin binds actin monomers [Ixodes ricinus]	cytoskeletal	3	0_0_0_0_0_0_0_0_0_0_1_1_1_0_0_0	0	0	0	0	0	0	0	0	0	0	1	1	1	0	0	0	0	0	0	0	0	0	0	0	0	0	0	0	0	0	2	0	0	0	0	0	0	0	0	0	0	0	0	0	0
MOY34049.1	putative tropomyosin [Ixodes scapularis]	cytoskeletal	13	0_1_1_1_1_1_1_1_0_1_1_1_1_1_1_0	0	1	1	1	1	1	1	1	0	1	1	1	1	1	1	0	0	0	0	2	3	4	9	4	5	4	3	3	9	9	8	6	3	6	4	3	3	4	3	3	0	0	0	3	3
MOY35887.1	putative troponin t skeletal muscle [Ixodes scapularis]	cytoskeletal	6	0_0_0_0_1_0_0_0_0_0_1_1_1_1_1_0	0	0	0	0	1	0	0	0	0	0	1	1	1	1	1	0	0	0	0	0	0	0	0	0	0	0	0	0	2	2	0	0	0	0	0	0	0	0	0	0	0	0	0	0	0
MOY35885.1	putative troponin t skeletal muscle [Ixodes scapularis]	cytoskeletal	5	0_0_0_0_1_0_0_0_0_0_0_1_1_1_1_0	0	0	0	0	1	0	0	0	0	0	0	1	1	1	1	0	0	0	0	0	0	0	0	0	0	0	0	0	2	2	0	0	0	0	0	0	0	0	0	0	0	0	0	0	0
MOY42041.1	putative tubulin beta-2c chain [Ixodes scapularis]	cytoskeletal	4	0_0_0_0_1_0_0_0_0_0_1_0_1_0_1_0	0	0	0	0	1	0	0	0	0	0	1	0	1	0	1	0	0	0	0	0	0	0	0	0	0	0	0	0	2	2	0	0	0	0	0	0	0	0	0	0	0	0	0	0	0
EEC14126.1	radixin, moesin, putative [Ixodes scapularis]	cytoskeletal	3	0_0_0_0_0_0_0_0_0_0_1_0_1_0_1_0	0	0	0	0	0	0	0	0	0	0	1	0	1	0	1	0	0	0	0	0	0	0	0	0	0	0	0	0	0	0	0	0	0	0	0	0	0	0	0	0	0	0	0	0	0
XP_029831190.1	spectrin beta chain isoform X1 [Ixodes scapularis]	cytoskeletal	3	0_1_0_0_0_0_0_0_0_1_1_0_0_0_0_0	0	1	0	0	0	0	0	0	0	1	1	0	0	0	0	0	0	0	0	2	2	0	0	0	0	0	0	0	0	0	0	0	0	0	0	0	0	0	0	0	0	0	0	2	2
XP_029831191.1	spectrin beta chain isoform X2 [Ixodes scapularis]	cytoskeletal	3	0_1_0_0_0_0_0_0_0_1_1_0_0_0_0_0	0	1	0	0	0	0	0	0	0	1	1	0	0	0	0	0	0	0	0	2	2	0	0	0	0	0	0	0	0	0	0	0	0	0	0	0	0	0	0	0	0	0	0	2	2
XP_029831195.1	spectrin beta chain isoform X5 [Ixodes scapularis]	cytoskeletal	3	0_1_0_0_0_0_0_0_0_1_1_0_0_0_0_0	0	1	0	0	0	0	0	0	0	1	1	0	0	0	0	0	0	0	0	2	2	0	0	0	0	0	0	0	0	0	0	0	0	0	0	0	0	0	0	0	0	0	0	2	2
XP_029831197.1	spectrin beta chain isoform X7 [Ixodes scapularis]	cytoskeletal	3	0_1_0_0_0_0_0_0_0_1_1_0_0_0_0_0	0	1	0	0	0	0	0	0	0	1	1	0	0	0	0	0	0	0	0	2	2	0	0	0	0	0	0	0	0	0	0	0	0	0	0	0	0	0	0	0	0	0	0	2	2
EEC14090.1	spectrin beta chain, putative [Ixodes scapularis]	cytoskeletal	3	0_1_0_0_0_0_0_0_0_1_1_0_0_0_0_0	0	1	0	0	0	0	0	0	0	1	1	0	0	0	0	0	0	0	0	2	2	0	0	0	0	0	0	0	0	0	0	0	0	0	0	0	0	0	0	0	0	0	0	2	2
XP_029842107.1	titin [Ixodes scapularis]	cytoskeletal	3	0_0_0_0_0_0_0_0_0_0_1_0_1_0_1_0	0	0	0	0	0	0	0	0	0	0	1	0	1	0	1	0	0	0	0	0	0	0	0	0	0	0	0	0	0	0	0	0	0	0	0	0	0	0	0	0	0	0	0	0	2
XP_029833788.1	titin [Ixodes scapularis]	cytoskeletal	1	0_0_0_0_0_0_0_0_0_0_1_0_0_0_0_0	0	0	0	0	0	0	0	0	0	0	1	0	0	0	0	0	0	0	0	0	0	0	0	0	0	0	0	0	0	0	0	0	0	0	0	0	0	0	0	0	0	0	0	0	0
EEC09701.1	tropomyosin invertebrate, putative, partial [Ixodes scapularis]	cytoskeletal	13	0_1_1_1_1_1_1_1_0_1_1_1_1_1_1_0	0	1	1	1	1	1	1	1	0	1	1	1	1	1	1	0	0	0	0	2	0	2	4	2	2	3	2	2	3	2	2	3	2	2	3	2	2	3	2	2	0	0	0	2	2
XP_029846072.1	tropomyosin isoform X1 [Ixodes scapularis]	cytoskeletal	13	0_1_1_1_1_1_1_1_0_1_1_1_1_1_1_0	0	1	1	1	1	1	1	1	0	1	1	1	1	1	1	0	0	0	0	3	4	5	11	5	6	5	4	4	10	10	9	8	5	8	6	4	4	5	4	4	0	0	0	5	5
XP_029846135.1	tropomyosin isoform X10 [Ixodes scapularis]	cytoskeletal	13	0_1_1_1_1_1_1_1_0_1_1_1_1_1_1_0	0	1	1	1	1	1	1	1	0	1	1	1	1	1	1	0	0	0	0	3	2	3	7	3	3	4	3	3	5	5	4	6	4	5	5	3	3	5	3	3	0	0	0	5	5
XP_029846140.1	tropomyosin isoform X11 [Ixodes scapularis]	cytoskeletal	13	0_1_1_1_1_1_1_1_0_1_1_1_1_1_1_0	0	1	1	1	1	1	1	1	0	1	1	1	1	1	1	0	0	0	0	2	0	2	5	2	2	3	2	2	4	4	3	4	2	3	3	2	2	4	2	2	0	0	0	3	3
XP_029846142.1	tropomyosin isoform X12 [Ixodes scapularis]	cytoskeletal	13	0_1_1_1_1_1_1_1_0_1_1_1_1_1_1_0	0	1	1	1	1	1	1	1	0	1	1	1	1	1	1	0	0	0	0	2	0	2	5	2	2	3	2	2	4	4	3	4	2	3	3	2	2	4	2	2	0	0	0	3	2
XP_029846148.1	tropomyosin isoform X13 [Ixodes scapularis]	cytoskeletal	13	0_1_1_1_1_1_1_1_0_1_1_1_1_1_1_0	0	1	1	1	1	1	1	1	0	1	1	1	1	1	1	0	0	0	0	3	2	3	7	3	3	4	3	3	5	5	4	6	4	5	5	3	3	5	3	3	0	0	0	5	4
XP_029846155.1	tropomyosin isoform X14 [Ixodes scapularis]	cytoskeletal	13	0_1_1_1_1_1_1_1_0_1_1_1_1_1_1_0	0	1	1	1	1	1	1	1	0	1	1	1	1	1	1	0	0	0	0	2	0	2	5	2	2	3	2	2	4	4	3	4	2	3	3	2	2	4	2	2	0	0	0	3	2
XP_029846164.1	tropomyosin isoform X16 [Ixodes scapularis]	cytoskeletal	13	0_1_1_1_1_1_1_1_0_1_1_1_1_1_1_0	0	1	1	1	1	1	1	1	0	1	1	1	1	1	1	0	0	0	0	3	2	3	6	3	3	4	3	3	4	3	3	5	4	4	5	3	3	4	3	3	0	0	0	4	3
XP_029846168.1	tropomyosin isoform X17 [Ixodes scapularis]	cytoskeletal	13	0_1_1_1_1_1_1_1_0_1_1_1_1_1_1_0	0	1	1	1	1	1	1	1	0	1	1	1	1	1	1	0	0	0	0	3	2	3	6	3	3	4	3	3	4	3	3	5	4	4	5	3	3	4	3	3	0	0	0	4	3
XP_029846170.1	tropomyosin isoform X18 [Ixodes scapularis]	cytoskeletal	13	0_1_1_1_1_1_1_1_0_1_1_1_1_1_1_0	0	1	1	1	1	1	1	1	0	1	1	1	1	1	1	0	0	0	0	3	2	3	6	3	3	4	3	3	4	3	3	5	4	4	5	3	3	4	3	3	0	0	0	4	4
XP_029846079.1	tropomyosin isoform X2 [Ixodes scapularis]	cytoskeletal	13	0_1_1_1_1_1_1_1_0_1_1_1_1_1_1_0	0	1	1	1	1	1	1	1	0	1	1	1	1	1	1	0	0	0	0	2	3	4	9	4	5	4	3	3	9	9	8	6	3	6	4	3	3	4	3	3	0	0	0	3	3
XP_029846089.1	tropomyosin isoform X3 [Ixodes scapularis]	cytoskeletal	13	0_1_1_1_1_1_1_1_0_1_1_1_1_1_1_0	0	1	1	1	1	1	1	1	0	1	1	1	1	1	1	0	0	0	0	2	3	4	9	4	5	4	3	3	9	9	8	6	3	6	4	3	3	4	3	3	0	0	0	3	2
XP_029846097.1	tropomyosin isoform X4 [Ixodes scapularis]	cytoskeletal	13	0_1_1_1_1_1_1_1_0_1_1_1_1_1_1_0	0	1	1	1	1	1	1	1	0	1	1	1	1	1	1	0	0	0	0	3	4	5	11	5	6	5	4	4	10	10	9	8	5	8	6	4	4	5	4	4	0	0	0	5	4
XP_029846100.1	tropomyosin isoform X5 [Ixodes scapularis]	cytoskeletal	13	0_1_1_1_1_1_1_1_0_1_1_1_1_1_1_0	0	1	1	1	1	1	1	1	0	1	1	1	1	1	1	0	0	0	0	2	3	4	9	4	5	4	3	3	9	9	8	6	3	6	4	3	3	4	3	3	0	0	0	3	2
XP_029846106.1	tropomyosin isoform X6 [Ixodes scapularis]	cytoskeletal	13	0_1_1_1_1_1_1_1_0_1_1_1_1_1_1_0	0	1	1	1	1	1	1	1	0	1	1	1	1	1	1	0	0	0	0	2	3	4	8	4	5	4	3	3	8	7	7	5	3	5	4	3	3	3	3	3	0	0	0	2	2
XP_029846113.1	tropomyosin isoform X7 [Ixodes scapularis]	cytoskeletal	13	0_1_1_1_1_1_1_1_0_1_1_1_1_1_1_0	0	1	1	1	1	1	1	1	0	1	1	1	1	1	1	0	0	0	0	3	4	5	10	5	6	5	4	4	9	8	8	7	5	7	6	4	4	4	4	4	0	0	0	4	4
XP_029846122.1	tropomyosin isoform X8 [Ixodes scapularis]	cytoskeletal	12	0_1_1_1_1_1_1_1_0_0_1_1_1_1_1_0	0	1	1	1	1	1	1	1	0	0	1	1	1	1	1	0	0	0	0	2	3	4	8	4	5	4	3	3	8	7	7	5	3	5	4	3	3	3	3	3	0	0	0	2	0
XP_029846129.1	tropomyosin isoform X9 [Ixodes scapularis]	cytoskeletal	13	0_1_1_1_1_1_1_1_0_1_1_1_1_1_1_0	0	1	1	1	1	1	1	1	0	1	1	1	1	1	1	0	0	0	0	3	4	5	10	5	6	5	4	4	9	8	8	7	5	7	6	4	4	4	4	4	0	0	0	4	3
XP_029846161.1	tropomyosin-1, isoforms 9A/A/B isoform X15 [Ixodes scapularis]	cytoskeletal	12	0_1_1_1_1_1_1_1_0_0_1_1_1_1_1_0	0	1	1	1	1	1	1	1	0	0	1	1	1	1	1	0	0	0	0	2	0	2	4	2	2	3	2	2	3	2	2	3	2	2	3	2	2	3	2	2	0	0	0	2	0
EEC11956.1	tropomyosin, putative [Ixodes scapularis]	cytoskeletal	2	0_0_0_0_0_0_0_0_0_0_0_0_1_0_1_0	0	0	0	0	0	0	0	0	0	0	0	0	1	0	1	0	0	0	0	0	0	0	0	0	0	0	0	0	0	0	0	0	0	0	0	0	0	0	0	0	0	0	0	0	0
XP_029849015.1	troponin I isoform X1 [Ixodes scapularis]	cytoskeletal	2	0_0_1_0_1_0_0_0_0_0_0_0_0_0_0_0	0	0	1	0	1	0	0	0	0	0	0	0	0	0	0	0	0	0	0	0	0	0	2	0	2	0	0	0	2	2	2	0	0	0	0	0	0	0	0	0	0	0	0	0	0
XP_029849016.1	troponin I isoform X2 [Ixodes scapularis]	cytoskeletal	1	0_0_1_0_0_0_0_0_0_0_0_0_0_0_0_0	0	0	1	0	0	0	0	0	0	0	0	0	0	0	0	0	0	0	0	0	0	0	2	0	2	0	0	0	0	0	0	0	0	0	0	0	0	0	0	0	0	0	0	0	0
XP_029843989.1	tubulin alpha chain [Ixodes scapularis]	cytoskeletal	6	0_0_0_0_1_0_0_0_1_1_1_0_1_0_1_0	0	0	0	0	1	0	0	0	1	1	1	0	1	0	1	0	0	0	0	0	0	0	0	0	0	0	0	0	0	2	2	0	0	2	0	0	0	0	0	0	2	2	2	0	2
XP_029839782.1	tubulin alpha chain [Ixodes scapularis]	cytoskeletal	4	0_0_0_0_1_0_0_0_1_0_1_0_1_0_0_0	0	0	0	0	1	0	0	0	1	0	1	0	1	0	0	0	0	0	0	0	0	0	0	0	0	0	0	0	0	2	2	0	0	2	0	0	0	0	0	0	2	2	2	0	0
XP_029843990.1	tubulin alpha chain [Ixodes scapularis]	cytoskeletal	4	0_0_0_0_1_0_0_0_0_0_1_0_1_0_1_0	0	0	0	0	1	0	0	0	0	0	1	0	1	0	1	0	0	0	0	0	0	0	0	0	0	0	0	0	2	2	0	0	0	0	0	0	0	0	0	0	0	0	0	0	0
XP_002406661.1	tubulin beta chain [Ixodes scapularis]	cytoskeletal	5	0_0_0_0_1_0_0_0_0_0_1_0_1_1_1_0	0	0	0	0	1	0	0	0	0	0	1	0	1	1	1	0	0	0	0	0	0	0	0	0	0	0	0	0	3	3	0	0	0	0	0	0	0	0	0	0	0	0	0	2	0
XP_029849977.1	tubulin beta chain [Ixodes scapularis]	cytoskeletal	5	0_0_0_0_1_0_0_0_0_0_1_0_1_1_1_0	0	0	0	0	1	0	0	0	0	0	1	0	1	1	1	0	0	0	0	0	0	0	0	0	0	0	0	0	3	3	0	0	0	0	0	0	0	0	0	0	0	0	0	2	0
XP_002406664.1	tubulin beta chain isoform X1 [Ixodes scapularis]	cytoskeletal	4	0_0_0_0_1_0_0_0_0_0_1_0_1_0_1_0	0	0	0	0	1	0	0	0	0	0	1	0	1	0	1	0	0	0	0	0	0	0	0	0	0	0	0	0	3	3	0	0	0	0	0	0	0	0	0	0	0	0	0	0	0
XP_029837513.1	vinculin isoform X1 [Ixodes scapularis]	cytoskeletal	1	0_0_0_0_0_0_0_0_0_0_1_0_0_0_0_0	0	0	0	0	0	0	0	0	0	0	1	0	0	0	0	0	0	0	0	0	0	0	0	0	0	0	0	0	0	0	0	0	0	0	0	0	0	0	0	0	0	0	0	0	0
XP_029837518.1	vinculin isoform X6 [Ixodes scapularis]	cytoskeletal	1	0_0_0_0_0_0_0_0_0_0_1_0_0_0_0_0	0	0	0	0	0	0	0	0	0	0	1	0	0	0	0	0	0	0	0	0	0	0	0	0	0	0	0	0	0	0	0	0	0	0	0	0	0	0	0	0	0	0	0	0	0
EEC14249.1	vinculin, putative [Ixodes scapularis]	cytoskeletal	1	0_0_0_0_0_0_0_0_0_0_1_0_0_0_0_0	0	0	0	0	0	0	0	0	0	0	1	0	0	0	0	0	0	0	0	0	0	0	0	0	0	0	0	0	0	0	0	0	0	0	0	0	0	0	0	0	0	0	0	0	0
MOY43569.1	putative thioredoxin [Ixodes scapularis]	detoxification/ antioxidant	1	0_0_0_0_0_0_0_0_0_0_1_0_0_0_0_0	0	0	0	0	0	0	0	0	0	0	1	0	0	0	0	0	0	0	0	0	0	0	0	0	0	0	0	0	0	0	0	0	0	0	0	0	0	0	0	0	0	0	0	0	0
XP_029832335.1	thioredoxin domain-containing protein 17-like [Ixodes scapularis]	detoxification/ antioxidant	1	0_0_0_0_0_0_0_0_0_0_1_0_0_0_0_0	0	0	0	0	0	0	0	0	0	0	1	0	0	0	0	0	0	0	0	0	0	0	0	0	0	0	0	0	0	0	0	0	0	0	0	0	0	0	0	0	0	0	0	0	2
XP_029842872.1	2-iminobutanoate/2-iminopropanoate deaminase [Ixodes scapularis]	detoxification/ antioxidant	1	0_0_0_0_0_0_0_0_0_1_0_0_0_0_0_0	0	0	0	0	0	0	0	0	0	1	0	0	0	0	0	0	0	0	0	0	0	0	0	0	0	0	0	0	0	0	0	0	0	0	0	0	0	0	0	0	0	0	0	2	2
EEC15288.1	alkyl hydroperoxide reductase, thiol specific antioxidant, putative [Ixodes scapularis]	detoxification/ antioxidant	6	0_0_0_0_0_0_0_0_0_1_1_1_1_1_1_0	0	0	0	0	0	0	0	0	0	1	1	1	1	1	1	0	0	0	0	0	0	0	0	0	0	0	0	0	0	0	0	0	0	0	0	0	0	0	0	0	0	0	0	2	2
EEC02741.1	catalase, putative [Ixodes scapularis]	detoxification/ antioxidant	2	0_0_0_0_0_0_0_0_0_1_1_0_0_0_0_0	0	0	0	0	0	0	0	0	0	1	1	0	0	0	0	0	0	0	0	0	0	0	0	0	0	0	0	0	0	0	0	0	0	0	0	0	0	0	0	0	0	0	0	3	2
XP_029848717.1	chorion peroxidase [Ixodes scapularis]	detoxification/ antioxidant	8	0_0_0_0_1_0_0_1_0_1_1_1_1_1_1_0	0	0	0	0	1	0	0	1	0	1	1	1	1	1	1	0	0	0	0	0	0	0	0	0	0	0	0	0	4	4	4	0	0	0	0	0	0	6	4	5	0	0	0	13	17
EEC12074.1	glutathione peroxidase, putative [Ixodes scapularis]	detoxification/ antioxidant	6	0_0_0_0_1_0_0_1_0_0_1_1_1_0_1_0	0	0	0	0	1	0	0	1	0	0	1	1	1	0	1	0	0	0	0	0	0	0	0	0	0	0	0	0	3	3	2	0	0	2	0	2	0	3	3	2	0	0	0	0	0
XP_002402685.1	glutathione S-transferase [Ixodes scapularis]	detoxification/ antioxidant	2	0_0_0_0_1_0_0_0_0_1_0_0_0_0_0_0	0	0	0	0	1	0	0	0	0	1	0	0	0	0	0	0	0	0	0	0	0	0	0	0	0	0	0	0	2	0	2	0	0	0	0	0	0	0	0	0	0	0	0	2	3
XP_002401749.1	glutathione S-transferase Mu 3 [Ixodes scapularis]	detoxification/ antioxidant	6	0_0_0_0_0_0_0_0_0_1_1_1_1_1_1_0	0	0	0	0	0	0	0	0	0	1	1	1	1	1	1	0	0	0	0	0	0	0	0	0	0	0	0	2	0	0	0	0	0	0	0	0	0	0	0	0	0	0	0	6	6
EEC11292.1	glutathione S-transferase, putative [Ixodes scapularis]	detoxification/ antioxidant	1	0_0_0_0_0_0_0_0_0_0_0_0_1_0_0_0	0	0	0	0	0	0	0	0	0	0	0	0	1	0	0	0	0	0	0	0	0	0	0	0	0	0	0	0	0	0	0	0	0	0	0	0	0	0	0	0	0	0	0	0	0
XP_029832019.1	peroxiredoxin 1 isoform X1 [Ixodes scapularis]	detoxification/ antioxidant	6	0_0_0_0_0_0_0_0_0_1_1_1_1_1_1_0	0	0	0	0	0	0	0	0	0	1	1	1	1	1	1	0	0	0	0	0	0	0	0	0	0	0	0	0	0	0	0	0	0	0	0	0	0	0	0	0	0	0	0	2	2
MOY41972.1	putative catalase pediculus us corporis catalase [Ixodes scapularis]	detoxification/ antioxidant	7	0_0_0_0_0_0_0_0_1_1_1_1_1_1_1_0	0	0	0	0	0	0	0	0	1	1	1	1	1	1	1	0	0	0	0	0	0	0	0	0	0	0	0	0	0	0	0	0	0	0	0	0	0	0	0	0	2	0	2	14	14
MOY44049.1	putative glutathione s-transferase [Ixodes scapularis]	detoxification/ antioxidant	1	0_0_0_0_0_0_0_0_0_1_0_0_0_0_0_0	0	0	0	0	0	0	0	0	0	1	0	0	0	0	0	0	0	0	0	0	0	0	0	0	0	0	0	0	0	0	0	0	0	0	0	0	0	0	0	0	0	0	0	2	2
MOY44726.1	putative selenium dependent salivary glutathione peroxidase [Ixodes scapularis]	detoxification/ antioxidant	6	0_0_0_0_1_0_0_1_0_0_1_1_1_0_1_0	0	0	0	0	1	0	0	1	0	0	1	1	1	0	1	0	0	0	0	0	0	0	0	0	0	0	0	0	3	3	2	0	0	2	0	2	0	3	3	2	0	0	0	0	0
MOY44762.1	putative selenium dependent salivary glutathione peroxidase [Ixodes scapularis]	detoxification/ antioxidant	6	0_0_0_0_1_0_0_1_0_0_1_1_1_0_1_0	0	0	0	0	1	0	0	1	0	0	1	1	1	0	1	0	0	0	0	0	0	0	0	0	0	0	0	0	3	3	2	0	0	2	0	0	0	2	3	2	0	0	0	0	0
MOY37580.1	putative selenoprotein t/w/m 3 [Ixodes scapularis]	detoxification/ antioxidant	6	0_0_0_0_0_0_0_0_0_1_1_1_1_1_1_0	0	0	0	0	0	0	0	0	0	1	1	1	1	1	1	0	0	0	0	0	0	0	0	0	0	0	0	0	0	0	0	0	0	0	0	0	0	0	0	0	0	0	0	4	4
MOY39677.1	putative superoxide dismutase cu-zn [Ixodes scapularis]	detoxification/ antioxidant	5	0_0_0_0_1_1_0_0_0_0_0_0_1_1_1_0	0	0	0	0	1	1	0	0	0	0	0	0	1	1	1	0	0	0	0	0	0	0	0	0	0	0	0	0	3	2	2	2	0	2	0	2	0	0	2	0	0	0	0	0	0
MOY44525.1	putative superoxide dismutase cu-zn [Ixodes scapularis]	detoxification/ antioxidant	4	0_0_1_1_1_0_0_1_0_0_0_0_0_0_0_0	0	0	1	1	1	0	0	1	0	0	0	0	0	0	0	0	0	0	0	0	0	0	3	0	2	2	0	2	3	2	2	0	0	0	0	0	0	3	2	2	0	0	0	0	0
MOY44526.1	putative superoxide dismutase cu-zn [Ixodes scapularis]	detoxification/ antioxidant	4	0_0_1_1_1_0_0_1_0_0_0_0_0_0_0_0	0	0	1	1	1	0	0	1	0	0	0	0	0	0	0	0	0	0	0	0	0	0	2	0	2	2	0	2	2	2	2	0	0	0	0	0	0	3	2	2	0	0	0	0	0
MOY44609.1	putative thioredoxin peroxidase [Ixodes scapularis]	detoxification/ antioxidant	6	0_0_0_0_0_0_0_0_0_1_1_1_1_1_1_0	0	0	0	0	0	0	0	0	0	1	1	1	1	1	1	0	0	0	0	0	0	0	0	0	0	0	0	0	0	0	0	0	0	0	0	0	0	0	0	0	0	0	0	2	2
AAY66814.1	selenium dependent salivary glutathione peroxidase [Ixodes scapularis]	detoxification/ antioxidant	7	0_0_0_0_1_0_0_1_0_0_1_1_1_1_1_0	0	0	0	0	1	0	0	1	0	0	1	1	1	1	1	0	0	0	0	0	0	0	0	0	0	0	0	0	3	3	3	0	0	3	0	3	0	3	4	3	0	0	0	0	0
EEC20304.1	selenoprotein, putative [Ixodes scapularis]	detoxification/ antioxidant	6	0_0_0_0_0_0_0_0_0_1_1_1_1_1_1_0	0	0	0	0	0	0	0	0	0	1	1	1	1	1	1	0	0	0	0	0	0	0	0	0	0	0	0	0	0	0	0	0	0	0	0	0	0	0	0	0	0	0	0	3	3
XP_029851623.1	superoxide dismutase [Cu-Zn] [Ixodes scapularis]	detoxification/ antioxidant	4	0_0_1_1_1_0_0_1_0_0_0_0_0_0_0_0	0	0	1	1	1	0	0	1	0	0	0	0	0	0	0	0	0	0	0	0	0	0	3	0	2	2	0	2	3	2	2	0	0	0	0	0	0	3	2	2	0	0	0	0	0
EEC18154.1	superoxide-dismutase, putative [Ixodes scapularis]	detoxification/ antioxidant	4	0_1_1_1_1_0_0_0_0_0_0_0_0_0_0_0	0	1	1	1	1	0	0	0	0	0	0	0	0	0	0	0	0	0	0	2	3	4	3	3	3	2	0	2	3	2	2	0	0	0	0	0	0	0	0	0	0	0	0	0	0
EEC18992.1	thioredoxin peroxidase, putative [Ixodes scapularis]	detoxification/ antioxidant	6	0_0_0_0_0_0_0_0_0_1_1_1_1_1_1_0	0	0	0	0	0	0	0	0	0	1	1	1	1	1	1	0	0	0	0	0	0	0	0	0	0	0	0	0	0	0	0	0	0	0	0	0	0	0	0	0	0	0	0	2	2
XP_029848692.1	adhesive plaque matrix protein-like [Ixodes scapularis]	extracellular matrix	1	0_0_0_0_1_0_0_0_0_0_0_0_0_0_0_0	0	0	0	0	1	0	0	0	0	0	0	0	0	0	0	0	0	0	0	0	0	0	0	0	0	0	0	0	6	4	3	0	0	0	0	0	0	0	0	0	0	0	0	0	0
EEC08196.1	beat protein, putative, partial [Ixodes scapularis]	extracellular matrix	4	0_0_0_0_0_0_0_0_0_0_1_1_1_1_0_0	0	0	0	0	0	0	0	0	0	0	1	1	1	1	0	0	0	0	0	0	0	0	0	0	0	0	0	0	0	0	0	0	0	0	0	0	0	0	0	0	0	0	0	2	0
EEC01936.1	chitinase, putative [Ixodes scapularis]	extracellular matrix	8	0_0_0_0_0_0_0_1_0_1_1_1_1_1_1_1	0	0	0	0	0	0	0	1	0	1	1	1	1	1	1	1	0	0	0	0	0	0	0	0	0	0	0	0	0	0	0	0	0	0	0	0	0	3	2	0	0	0	0	7	10
EEC01918.1	conserved hypothetical protein; putative chitinase/insect cuticle protein [Ixodes scapularis]	extracellular matrix	1	0_0_0_0_1_0_0_0_0_0_0_0_0_0_0_0	0	0	0	0	1	0	0	0	0	0	0	0	0	0	0	0	0	0	0	0	0	0	0	0	0	0	0	0	2	2	3	0	0	0	0	0	0	0	0	0	0	0	0	0	0
EEC14150.1	conserved hypothetical protein; putative chitinase/insect cuticle protein [Ixodes scapularis]	extracellular matrix	1	0_0_0_0_0_0_0_0_0_0_0_0_0_0_1_0	0	0	0	0	0	0	0	0	0	0	0	0	0	0	1	0	0	0	0	0	0	0	0	0	0	0	0	0	0	0	0	0	0	0	0	0	0	0	0	0	0	0	0	0	0
XP_002407787.2	cuticle protein 10.9 [Ixodes scapularis]	extracellular matrix	6	0_0_0_1_1_1_1_0_0_0_0_0_1_1_0_0	0	0	0	1	1	1	1	0	0	0	0	0	1	1	0	0	0	0	0	0	0	0	0	0	2	2	2	0	3	3	4	2	3	3	2	3	3	0	0	0	0	0	0	0	0
XP_029843603.1	cuticle protein 10.9-like [Ixodes scapularis]	extracellular matrix	2	0_0_0_0_1_0_0_0_0_0_0_0_0_0_1_0	0	0	0	0	1	0	0	0	0	0	0	0	0	0	1	0	0	0	0	0	0	0	0	0	0	0	0	0	0	2	2	0	0	0	0	0	0	0	0	0	0	0	0	0	0
XP_029843450.1	cuticle protein 10.9-like [Ixodes scapularis]	extracellular matrix	1	0_0_0_0_1_0_0_0_0_0_0_0_0_0_0_0	0	0	0	0	1	0	0	0	0	0	0	0	0	0	0	0	0	0	0	0	0	0	0	0	0	0	0	0	3	3	4	0	0	0	0	0	0	0	0	0	0	0	0	0	0
XP_029829056.1	cuticle protein 16.5 [Ixodes scapularis]	extracellular matrix	1	0_0_0_0_1_0_0_0_0_0_0_0_0_0_0_0	0	0	0	0	1	0	0	0	0	0	0	0	0	0	0	0	0	0	0	0	0	0	0	0	0	0	0	0	2	2	0	0	0	0	0	0	0	0	0	0	0	0	0	0	0
XP_029829097.1	cuticle protein 16.5-like [Ixodes scapularis]	extracellular matrix	1	0_0_0_0_1_0_0_0_0_0_0_0_0_0_0_0	0	0	0	0	1	0	0	0	0	0	0	0	0	0	0	0	0	0	0	0	0	0	0	0	0	0	0	0	2	3	0	0	0	0	0	0	0	0	0	0	0	0	0	0	0
XP_029829191.1	cuticle protein 16.5-like isoform X1 [Ixodes scapularis]	extracellular matrix	1	0_0_0_0_1_0_0_0_0_0_0_0_0_0_0_0	0	0	0	0	1	0	0	0	0	0	0	0	0	0	0	0	0	0	0	0	0	0	0	0	0	0	0	0	2	2	0	0	0	0	0	0	0	0	0	0	0	0	0	0	0
XP_029843467.1	cuticle protein 16.8-like [Ixodes scapularis]	extracellular matrix	1	0_0_0_0_0_0_0_0_0_0_0_0_0_0_1_0	0	0	0	0	0	0	0	0	0	0	0	0	0	0	1	0	0	0	0	0	0	0	0	0	0	0	0	0	0	0	0	0	0	0	0	0	0	0	0	0	0	0	0	0	0
XP_029848224.1	cuticle protein 16.8-like [Ixodes scapularis]	extracellular matrix	1	0_0_0_0_0_0_0_0_0_0_0_0_0_0_1_0	0	0	0	0	0	0	0	0	0	0	0	0	0	0	1	0	0	0	0	0	0	0	0	0	0	0	0	0	0	0	0	0	0	0	0	0	0	0	0	0	0	0	0	0	0
XP_029829074.1	cuticle protein 63 [Ixodes scapularis]	extracellular matrix	1	0_0_0_0_1_0_0_0_0_0_0_0_0_0_0_0	0	0	0	0	1	0	0	0	0	0	0	0	0	0	0	0	0	0	0	0	0	0	0	0	0	0	0	0	2	3	0	0	0	0	0	0	0	0	0	0	0	0	0	0	0
XP_029829084.1	cuticle protein 63-like [Ixodes scapularis]	extracellular matrix	1	0_0_0_0_1_0_0_0_0_0_0_0_0_0_0_0	0	0	0	0	1	0	0	0	0	0	0	0	0	0	0	0	0	0	0	0	0	0	0	0	0	0	0	0	2	3	0	0	0	0	0	0	0	0	0	0	0	0	0	0	0
XP_029829067.1	cuticle protein 64-like [Ixodes scapularis]	extracellular matrix	1	0_0_0_0_1_0_0_0_0_0_0_0_0_0_0_0	0	0	0	0	1	0	0	0	0	0	0	0	0	0	0	0	0	0	0	0	0	0	0	0	0	0	0	0	2	2	0	0	0	0	0	0	0	0	0	0	0	0	0	0	0
EEC01921.1	cuticle protein, putative [Ixodes scapularis]	extracellular matrix	2	0_0_0_0_0_0_0_0_0_0_1_1_0_0_0_0	0	0	0	0	0	0	0	0	0	0	1	1	0	0	0	0	0	0	0	0	0	0	2	0	0	0	0	0	0	0	0	0	0	0	0	0	0	0	0	0	0	0	0	0	0
EEC03473.1	cuticle protein, putative [Ixodes scapularis]	extracellular matrix	2	0_0_0_0_0_0_0_0_0_0_0_1_1_0_0_0	0	0	0	0	0	0	0	0	0	0	0	1	1	0	0	0	0	0	0	0	0	0	3	0	0	3	0	0	4	0	0	3	0	0	2	0	0	0	0	0	0	0	0	0	0
EEC19501.1	cuticle protein, putative [Ixodes scapularis]	extracellular matrix	1	0_0_0_0_1_0_0_0_0_0_0_0_0_0_0_0	0	0	0	0	1	0	0	0	0	0	0	0	0	0	0	0	0	0	0	0	0	0	0	0	0	0	0	0	2	2	0	0	0	0	0	0	0	0	0	0	0	0	0	0	0
XP_029851492.1	defense protein l(2)34Fc; putative Reeler cohesin like protein [Ixodes scapularis]	extracellular matrix	13	0_0_1_1_1_1_1_1_0_1_1_1_1_1_1_1	0	0	1	1	1	1	1	1	0	1	1	1	1	1	1	1	0	0	0	0	0	0	3	2	4	3	3	4	5	5	5	3	4	4	3	4	3	5	4	4	2	0	0	3	2
EEC01895.1	hemolin, putative, partial [Ixodes scapularis]	extracellular matrix	1	0_0_0_0_0_0_0_0_0_0_1_0_0_0_0_0	0	0	0	0	0	0	0	0	0	0	1	0	0	0	0	0	0	0	0	0	0	0	0	0	0	0	0	0	0	0	0	0	0	0	0	0	0	0	0	0	0	0	0	0	0
MOY44613.1	hypothetical protein; putative fibronectin type 3 domain [Ixodes scapularis]	extracellular matrix	1	0_0_0_0_0_0_0_0_0_0_0_0_1_0_0_0	0	0	0	0	0	0	0	0	0	0	0	0	1	0	0	0	0	0	0	0	0	0	0	0	0	0	0	0	0	0	0	0	0	0	0	0	0	0	0	0	0	0	0	0	0
MOY44614.1	hypothetical protein; putative fibronectin type 3 domain [Ixodes scapularis]	extracellular matrix	1	0_0_0_0_0_0_0_0_0_0_0_0_1_0_0_0	0	0	0	0	0	0	0	0	0	0	0	0	1	0	0	0	0	0	0	0	0	0	0	0	0	0	0	0	0	0	0	0	0	0	0	0	0	0	0	0	0	0	0	0	0
MOY44615.1	hypothetical protein; putative fibronectin type 3 domain [Ixodes scapularis]	extracellular matrix	1	0_0_0_0_0_0_0_0_0_0_0_0_1_0_0_0	0	0	0	0	0	0	0	0	0	0	0	0	1	0	0	0	0	0	0	0	0	0	0	0	0	0	0	0	0	0	0	0	0	0	0	0	0	0	0	0	0	0	0	0	0
MOY44616.1	hypothetical protein; putative fibronectin type 3 domain [Ixodes scapularis]	extracellular matrix	1	0_0_0_0_0_0_0_0_0_0_0_0_1_0_0_0	0	0	0	0	0	0	0	0	0	0	0	0	1	0	0	0	0	0	0	0	0	0	0	0	0	0	0	0	0	0	0	0	0	0	0	0	0	0	0	0	0	0	0	0	0
EEC12698.1	laminin gamma-1 chain, putative, partial [Ixodes scapularis]	extracellular matrix	2	0_0_0_0_0_0_0_0_0_0_0_0_1_1_0_0	0	0	0	0	0	0	0	0	0	0	0	0	1	1	0	0	0	0	0	0	0	0	0	0	0	0	0	0	0	0	0	0	0	0	0	0	0	0	0	0	0	0	0	0	0
XP_029824627.1	neuroglian-like isoform X1 [Ixodes scapularis]	extracellular matrix	3	0_0_0_0_0_0_0_0_0_0_1_0_1_0_1_0	0	0	0	0	0	0	0	0	0	0	1	0	1	0	1	0	0	0	0	0	0	0	0	0	0	0	0	0	0	0	0	0	0	0	0	0	0	0	0	0	0	0	0	0	3
XP_029835125.1	papilin isoform X1 [Ixodes scapularis]	extracellular matrix	4	0_0_0_0_0_0_0_0_0_0_1_0_1_1_1_0	0	0	0	0	0	0	0	0	0	0	1	0	1	1	1	0	0	0	0	0	0	0	0	0	0	0	0	0	0	0	0	0	0	0	0	0	0	0	0	0	0	0	0	0	0
XP_029835126.1	papilin isoform X2 [Ixodes scapularis]	extracellular matrix	4	0_0_0_0_0_0_0_0_0_0_1_0_1_1_1_0	0	0	0	0	0	0	0	0	0	0	1	0	1	1	1	0	0	0	0	0	0	0	0	0	0	0	0	0	0	0	0	0	0	0	0	0	0	0	0	0	0	0	0	0	0
XP_029843550.1	probable chitinase 10 [Ixodes scapularis]	extracellular matrix	10	0_0_1_0_1_0_0_1_0_1_1_1_1_1_1_1	0	0	1	0	1	0	0	1	0	1	1	1	1	1	1	1	0	0	0	0	0	0	2	0	2	0	0	0	2	0	2	0	0	0	0	0	0	4	3	2	0	0	0	11	14
XP_029845162.1	probable chitinase 10 [Ixodes scapularis]	extracellular matrix	9	0_0_1_0_0_0_0_1_0_1_1_1_1_1_1_1	0	0	1	0	0	0	0	1	0	1	1	1	1	1	1	1	0	0	0	0	0	0	2	0	2	0	0	0	2	0	0	0	0	0	0	0	0	4	3	2	0	0	0	11	14
XP_029846178.1	protein obstructor-E-like; Chitin binding Peritrophin-A domain [Ixodes scapularis] [Ixodes scapularis]	extracellular matrix	6	0_0_0_0_1_1_1_0_0_0_0_1_1_1_0_0	0	0	0	0	1	1	1	0	0	0	0	1	1	1	0	0	0	0	0	0	0	0	0	0	0	0	0	0	5	6	5	3	0	2	2	2	0	0	0	0	0	0	0	0	0
XP_029846472.1	protein obstructor-E; Chitin binding Peritrophin-A domain [Ixodes scapularis]	extracellular matrix	6	0_0_0_0_1_1_1_0_0_0_0_1_1_1_0_0	0	0	0	0	1	1	1	0	0	0	0	1	1	1	0	0	0	0	0	0	0	0	0	0	0	0	0	0	5	6	5	3	0	2	2	2	0	0	0	0	0	0	0	0	0
XP_002413846.1	protein obstructor-E; Chitin binding Peritrophin-A domain [Ixodes scapularis]	extracellular matrix	1	0_0_0_0_1_0_0_0_0_0_0_0_0_0_0_0	0	0	0	0	1	0	0	0	0	0	0	0	0	0	0	0	0	0	0	0	0	0	0	0	0	0	0	0	0	2	2	0	0	0	0	0	0	0	0	0	0	0	0	0	0
MOY38247.1	putative cuticle protein [Ixodes scapularis]	extracellular matrix	1	0_0_0_0_0_0_0_0_0_0_0_0_0_0_1_0	0	0	0	0	0	0	0	0	0	0	0	0	0	0	1	0	0	0	0	0	0	0	0	0	0	0	0	0	0	0	0	0	0	0	0	0	0	0	0	0	0	0	0	0	0
MOY36555.1	putative extracellular matrix glycoprotein laminin subunit beta [Ixodes scapularis]	extracellular matrix	3	0_0_0_0_0_0_0_0_0_0_0_0_1_1_1_0	0	0	0	0	0	0	0	0	0	0	0	0	1	1	1	0	0	0	0	0	0	0	0	0	0	0	0	0	0	0	0	0	0	0	0	0	0	0	0	0	0	0	0	0	0
MOY43142.1	putative extracellular matrix protein slit [Ixodes scapularis]	extracellular matrix	13	0_0_1_1_1_1_1_1_0_1_1_1_1_1_1_1	0	0	1	1	1	1	1	1	0	1	1	1	1	1	1	1	0	0	0	0	0	2	5	5	5	4	4	5	5	5	5	3	2	4	0	3	3	5	4	4	0	0	0	6	7
XP_029827110.1	putative fibronectin type 3 domain LOC115312448 [Ixodes scapularis]	extracellular matrix	2	0_0_0_0_0_0_0_0_0_0_0_0_1_0_1_0	0	0	0	0	0	0	0	0	0	0	0	0	1	0	1	0	0	0	0	0	0	0	0	0	0	0	0	0	0	0	0	0	0	0	0	0	0	0	0	0	0	0	0	0	0
XP_029831169.1	putative fibronectin type 3 domain LOC8043915 [Ixodes scapularis]	extracellular matrix	1	0_0_0_0_0_0_0_0_0_0_0_0_1_0_0_0	0	0	0	0	0	0	0	0	0	0	0	0	1	0	0	0	0	0	0	0	0	0	0	0	0	0	0	0	0	0	0	0	0	0	0	0	0	0	0	0	0	0	0	0	0
MOY38718.1	putative heparin sulfate cell surface proteoglycan [Ixodes scapularis]	extracellular matrix	2	0_0_0_0_0_0_0_0_0_0_0_0_1_0_1_0	0	0	0	0	0	0	0	0	0	0	0	0	1	0	1	0	0	0	0	0	0	0	0	0	0	0	0	0	0	0	0	0	0	0	0	0	0	0	0	0	0	0	0	0	0
MOY43037.1	putative neural cell adhesion molecule l1 [Ixodes scapularis]	extracellular matrix	5	0_0_0_0_0_0_0_0_0_0_1_1_1_1_1_0	0	0	0	0	0	0	0	0	0	0	1	1	1	1	1	0	0	0	0	0	0	0	0	0	0	0	0	0	0	0	0	0	0	0	0	0	0	0	0	0	0	0	0	0	3
MOY44811.1	putative neuronal cell adhesion molecule [Ixodes scapularis]	extracellular matrix	4	0_0_0_0_0_0_0_0_0_0_1_0_1_1_1_0	0	0	0	0	0	0	0	0	0	0	1	0	1	1	1	0	0	0	0	0	0	0	0	0	0	0	0	0	0	0	0	0	0	0	0	0	0	0	0	0	0	0	0	0	3
MOY44808.1	putative neuronal cell adhesion molecule [Ixodes scapularis]	extracellular matrix	3	0_0_0_0_0_0_0_0_0_0_1_0_1_0_1_0	0	0	0	0	0	0	0	0	0	0	1	0	1	0	1	0	0	0	0	0	0	0	0	0	0	0	0	0	0	0	0	0	0	0	0	0	0	0	0	0	0	0	0	0	3
MOY36183.1	putative structural constituent of cuticle [Ixodes scapularis]	extracellular matrix	1	0_0_0_0_1_0_0_0_0_0_0_0_0_0_0_0	0	0	0	0	1	0	0	0	0	0	0	0	0	0	0	0	0	0	0	0	0	0	0	0	0	0	0	0	5	3	3	0	0	0	0	0	0	0	0	0	0	0	0	0	0
MOY36212.1	putative structural constituent of cuticle [Ixodes scapularis]	extracellular matrix	1	0_0_0_0_1_0_0_0_0_0_0_0_0_0_0_0	0	0	0	0	1	0	0	0	0	0	0	0	0	0	0	0	0	0	0	0	0	0	0	0	0	0	0	0	6	4	3	0	0	0	0	0	0	0	0	0	0	0	0	0	0
XP_029841822.1	uncharacterized protein LOC8026840; Insect cuticle protein [Ixodes scapularis]	extracellular matrix	2	0_0_0_0_0_0_0_0_0_0_0_1_1_0_0_0	0	0	0	0	0	0	0	0	0	0	0	1	1	0	0	0	0	0	0	0	0	0	3	0	0	3	0	0	4	0	0	3	0	0	2	0	0	0	0	0	0	0	0	0	0
XP_002399997.2	uncharacterized protein LOC8038184; Putative catalytic domain of chitin deacetylase-like proteins with additional chitin-binding peritrophin-A domain [Ixodes scapularis]	extracellular matrix	6	0_0_0_0_1_0_0_0_0_0_1_1_1_1_1_0	0	0	0	0	1	0	0	0	0	0	1	1	1	1	1	0	0	0	0	0	0	0	0	0	0	0	0	0	5	5	4	0	0	2	0	0	0	0	0	0	0	0	0	0	0
XP_029830864.1	acanthoscurrin-1; GGY domain-containing protein [Ixodes scapularis]	glycine rich	9	0_1_0_1_1_0_0_1_0_0_1_1_1_1_1_0	0	1	0	1	1	0	0	1	0	0	1	1	1	1	1	0	0	0	0	3	2	0	3	0	0	3	0	2	3	2	2	3	0	0	3	0	0	3	2	2	0	0	0	0	0
EEC14463.1	GGY domain-containing protein, putative, partial [Ixodes scapularis]	glycine rich	9	0_1_0_1_1_0_0_1_0_0_1_1_1_1_1_0	0	1	0	1	1	0	0	1	0	0	1	1	1	1	1	0	0	0	0	4	2	0	4	0	0	4	0	2	4	2	2	4	0	0	4	0	0	4	2	2	0	0	0	0	0
EEC12075.1	Gly rich protein, putative [Ixodes scapularis]	glycine rich	1	0_0_0_0_1_0_0_0_0_0_0_0_0_0_0_0	0	0	0	0	1	0	0	0	0	0	0	0	0	0	0	0	0	0	0	0	0	0	0	0	0	0	0	0	2	2	0	0	0	0	0	0	0	0	0	0	0	0	0	0	0
EEC14464.1	glycine proline-rich secreted protein, putative [Ixodes scapularis]	glycine rich	4	0_0_1_0_1_0_0_1_0_0_0_1_0_0_0_0	0	0	1	0	1	0	0	1	0	0	0	1	0	0	0	0	0	0	0	0	0	0	3	0	2	0	0	0	4	3	4	0	0	0	0	0	0	5	3	4	0	0	0	0	0
XP_029841826.1	glycine-rich cell wall structural protein [Ixodes scapularis]	glycine rich	1	0_0_0_0_0_0_0_0_1_0_0_0_0_0_0_0	0	0	0	0	0	0	0	0	1	0	0	0	0	0	0	0	0	0	0	0	0	0	0	0	0	0	0	0	0	0	0	0	0	0	0	0	0	0	0	0	4	5	5	0	0
XP_029833534.1	glycine-rich cell wall structural protein 1.8 isoform X1 [Ixodes scapularis]	glycine rich	1	0_0_0_0_0_0_0_0_1_0_0_0_0_0_0_0	0	0	0	0	0	0	0	0	1	0	0	0	0	0	0	0	0	0	0	0	0	0	0	0	0	0	0	0	0	0	0	0	0	0	0	0	0	0	0	0	2	0	2	0	0
XP_029833535.1	glycine-rich cell wall structural protein 1.8 isoform X2 [Ixodes scapularis]	glycine rich	1	0_0_0_0_0_0_0_0_1_0_0_0_0_0_0_0	0	0	0	0	0	0	0	0	1	0	0	0	0	0	0	0	0	0	0	0	0	0	0	0	0	0	0	0	0	0	0	0	0	0	0	0	0	0	0	0	2	0	2	0	0
XP_002411984.2	glycine-rich protein 5 [Ixodes scapularis]	glycine rich	4	0_1_1_0_1_0_0_1_0_0_0_0_0_0_0_0	0	1	1	0	1	0	0	1	0	0	0	0	0	0	0	0	0	0	0	3	2	2	3	2	2	0	0	0	3	3	2	0	0	2	0	0	0	3	2	0	0	0	0	0	0
XP_029830868.1	glycine-rich protein DOT1 [Ixodes scapularis]	glycine rich	1	0_0_0_0_1_0_0_0_0_0_0_0_0_0_0_0	0	0	0	0	1	0	0	0	0	0	0	0	0	0	0	0	0	0	0	0	0	0	0	0	2	0	0	0	3	2	3	0	0	0	0	0	0	0	0	0	0	0	0	0	0
EEC14465.1	glycine-rich secreted protein, putative [Ixodes scapularis]	glycine rich	8	0_0_1_0_1_1_0_0_0_0_1_1_1_1_1_0	0	0	1	0	1	1	0	0	0	0	1	1	1	1	1	0	0	0	0	0	0	0	2	0	4	2	0	0	6	5	5	2	0	4	0	0	0	0	0	0	0	0	0	0	0
EEC16258.1	conserved hypothetical protein; putative tick histamine binding protein [Ixodes scapularis]	histamine binding proteins/ lipocalins	1	0_0_0_0_0_0_0_1_0_0_0_0_0_0_0_0	0	0	0	0	0	0	0	1	0	0	0	0	0	0	0	0	0	0	0	0	0	0	0	0	0	0	0	0	0	0	0	0	0	0	0	0	0	0	2	3	0	0	0	0	0
EEC18282.1	conserved hypothetical protein; putative tick histamine binding protein [Ixodes scapularis]	histamine binding proteins/ lipocalins	1	0_0_0_0_0_0_0_1_0_0_0_0_0_0_0_0	0	0	0	0	0	0	0	1	0	0	0	0	0	0	0	0	0	0	0	0	0	0	0	0	0	0	0	0	0	0	0	0	0	0	0	0	0	2	2	2	0	0	0	0	0
AAK97816.1	histamine binding protein [Ixodes scapularis]	histamine binding proteins/ lipocalins	6	0_0_1_1_1_1_1_1_0_0_0_0_0_0_0_0	0	0	1	1	1	1	1	1	0	0	0	0	0	0	0	0	0	0	0	0	2	0	2	2	2	3	0	3	2	2	3	4	4	4	2	2	2	2	2	2	0	0	0	0	0
XP_029837405.1	male-specific histamine-binding salivary protein-like [Ixodes scapularis]	histamine binding proteins/ lipocalins	1	0_0_0_0_0_0_0_0_1_0_0_0_0_0_0_0	0	0	0	0	0	0	0	0	1	0	0	0	0	0	0	0	0	0	0	0	0	0	0	0	0	0	0	0	0	0	0	0	0	0	0	0	0	0	0	0	3	3	4	0	0
AAM93664.1	putative 22.5 kDa secreted protein; putative tick histamine binding protein [Ixodes scapularis]	histamine binding proteins/ lipocalins	1	0_0_0_0_0_0_0_0_1_0_0_0_0_0_0_0	0	0	0	0	0	0	0	0	1	0	0	0	0	0	0	0	0	0	0	0	0	0	0	0	0	0	0	0	0	0	0	0	0	0	0	0	0	0	0	0	2	2	2	0	0
AAY66819.1	putative secreted protein; putative tick histamine binding protein [Ixodes scapularis]	histamine binding proteins/ lipocalins	3	1_0_0_0_0_0_0_0_1_0_1_0_0_0_0_0	1	0	0	0	0	0	0	0	1	0	1	0	0	0	0	0	0	4	3	0	0	0	0	0	0	0	0	0	0	0	0	0	0	0	0	0	0	0	0	0	9	7	9	0	2
EEC01472.1	secreted protein, putative; putative tick histamine binding protein [Ixodes scapularis]	histamine binding proteins/ lipocalins	1	0_0_0_0_0_0_0_0_1_0_0_0_0_0_0_0	0	0	0	0	0	0	0	0	1	0	0	0	0	0	0	0	0	0	0	0	0	0	0	0	0	0	0	0	0	0	0	0	0	0	0	0	0	0	0	0	2	2	2	0	2
XP_029828111.1	uncharacterized protein LOC115313298 isoform X1; putative tick histamine binding protein [Ixodes scapularis]	histamine binding proteins/ lipocalins	1	0_0_0_0_0_0_0_0_0_1_0_0_0_0_0_0	0	0	0	0	0	0	0	0	0	1	0	0	0	0	0	0	0	0	0	0	0	0	0	0	0	0	0	0	0	0	0	0	0	0	0	0	0	0	0	0	0	0	0	2	2
XP_029828112.1	uncharacterized protein LOC115313298 isoform X2; putative tick histamine binding protein [Ixodes scapularis]	histamine binding proteins/ lipocalins	1	0_0_0_0_0_0_0_0_0_1_0_0_0_0_0_0	0	0	0	0	0	0	0	0	0	1	0	0	0	0	0	0	0	0	0	0	0	0	0	0	0	0	0	0	0	0	0	0	0	0	0	0	0	0	0	0	0	0	0	2	2
XP_029834931.1	uncharacterized protein LOC115319205; putative tick histamine binding protein [Ixodes scapularis]	histamine binding proteins/ lipocalins	1	0_0_0_0_0_0_0_0_0_0_0_0_0_0_0_1	0	0	0	0	0	0	0	0	0	0	0	0	0	0	0	1	0	0	0	0	0	0	0	0	0	0	0	0	0	0	0	0	0	0	0	0	0	0	0	0	0	0	0	0	0
XP_029837100.1	uncharacterized protein LOC115320984; putative tick histamine binding protein [Ixodes scapularis]	histamine binding proteins/ lipocalins	1	0_1_0_0_0_0_0_0_0_0_0_0_0_0_0_0	0	1	0	0	0	0	0	0	0	0	0	0	0	0	0	0	0	0	0	2	2	2	0	0	0	0	0	0	0	0	0	0	0	0	0	0	0	0	0	0	0	0	0	0	0
XP_029837101.1	uncharacterized protein LOC115320985; putative tick histamine binding protein [Ixodes scapularis]	histamine binding proteins/ lipocalins	1	1_0_0_0_0_0_0_0_0_0_0_0_0_0_0_0	1	0	0	0	0	0	0	0	0	0	0	0	0	0	0	0	0	6	5	0	0	0	0	0	0	0	0	0	0	0	0	0	0	0	0	0	0	0	0	0	0	0	0	0	0
XP_029838001.1	uncharacterized protein LOC115321865; putative tick histamine binding protein [Ixodes scapularis]	histamine binding proteins/ lipocalins	1	0_0_0_0_0_0_0_0_0_0_0_0_0_0_1_0	0	0	0	0	0	0	0	0	0	0	0	0	0	0	1	0	0	0	0	0	0	0	0	0	0	0	0	0	0	0	0	0	0	0	0	0	0	0	0	0	0	0	0	0	0
XP_029847850.1	uncharacterized protein LOC8038411; putative tick histamine binding protein [Ixodes scapularis]	histamine binding proteins/ lipocalins	1	0_0_0_0_0_0_0_0_0_0_0_0_0_0_1_0	0	0	0	0	0	0	0	0	0	0	0	0	0	0	1	0	0	0	0	0	0	0	0	0	0	0	0	0	0	0	0	0	0	0	0	0	0	0	0	0	0	0	0	0	0
XP_029834005.1	uncharacterized protein LOC8041311; putative tick histamine binding protein [Ixodes scapularis]	histamine binding proteins/ lipocalins	1	0_0_0_0_0_0_0_1_0_0_0_0_0_0_0_0	0	0	0	0	0	0	0	1	0	0	0	0	0	0	0	0	0	0	0	0	0	0	0	0	0	0	0	0	0	0	0	0	0	0	0	0	0	2	2	2	0	0	0	0	0
XP_029846782.1	uncharacterized protein LOC8053470; putative tick histamine binding protein [Ixodes scapularis]	histamine binding proteins/ lipocalins	2	0_1_0_1_0_0_0_0_0_0_0_0_0_0_0_0	0	1	0	1	0	0	0	0	0	0	0	0	0	0	0	0	0	0	0	2	2	2	2	0	0	4	3	4	0	0	0	0	0	0	0	0	0	0	0	0	0	0	0	0	0
XP_029847822.1	14-3-3 protein epsilon [Ixodes scapularis]	immune related	2	0_0_0_0_0_0_0_0_0_0_1_0_1_0_0_0	0	0	0	0	0	0	0	0	0	0	1	0	1	0	0	0	0	0	0	0	0	0	0	0	0	0	0	0	0	0	0	0	0	0	0	0	0	0	0	0	0	0	0	0	0
XP_029829428.1	14-3-3 protein zeta isoform X2 [Ixodes scapularis]	immune related	7	0_0_0_0_1_0_0_0_0_1_1_1_1_1_1_0	0	0	0	0	1	0	0	0	0	1	1	1	1	1	1	0	0	0	0	0	0	0	0	0	0	0	0	0	3	2	2	0	0	0	0	0	0	0	0	0	0	0	0	3	5
XP_029822453.1	annexin A4 isoform X1 [Ixodes scapularis]	immune related	1	0_0_0_0_0_0_0_0_0_0_1_0_0_0_0_0	0	0	0	0	0	0	0	0	0	0	1	0	0	0	0	0	0	0	0	0	0	0	0	0	0	0	0	0	0	0	0	0	0	0	0	0	0	0	0	0	0	0	0	0	0
EEC16393.1	annexin V, putative, partial [Ixodes scapularis]	immune related	1	0_0_0_0_0_0_0_0_0_0_1_0_0_0_0_0	0	0	0	0	0	0	0	0	0	0	1	0	0	0	0	0	0	0	0	0	0	0	0	0	0	0	0	0	0	0	0	0	0	0	0	0	0	0	0	0	0	0	0	0	0
AAY66982.1	cyclophilin A [Ixodes scapularis]	immune related	7	0_0_0_0_0_0_0_0_1_1_1_1_1_1_1_0	0	0	0	0	0	0	0	0	1	1	1	1	1	1	1	0	0	0	0	0	0	0	0	0	0	0	0	0	0	0	0	0	0	0	0	0	0	0	0	0	2	0	3	4	4
XP_029833239.1	hemocytin [Ixodes scapularis]	immune related	7	0_0_0_0_1_0_0_1_0_0_1_1_1_1_1_0	0	0	0	0	1	0	0	1	0	0	1	1	1	1	1	0	0	0	0	0	0	0	2	0	0	0	0	0	10	4	5	2	0	0	2	0	0	4	2	2	0	0	0	0	0
XP_029828259.1	hemocytin [Ixodes scapularis]	immune related	1	0_0_0_0_0_0_0_0_0_0_0_0_1_0_0_0	0	0	0	0	0	0	0	0	0	0	0	0	1	0	0	0	0	0	0	0	0	0	0	0	0	0	0	0	0	0	0	0	0	0	0	0	0	0	0	0	0	0	0	0	0
EEC02351.1	hemolectin, putative, partial [Ixodes scapularis]	immune related	7	0_0_0_0_1_0_0_1_0_0_1_1_1_1_1_0	0	0	0	0	1	0	0	1	0	0	1	1	1	1	1	0	0	0	0	0	0	0	0	0	0	0	0	0	12	4	5	2	0	0	0	0	0	4	2	4	0	0	0	0	0
EEC18025.1	hypothetical protein; 14-3-3 protein domain [Ixodes scapularis]	immune related	6	0_0_0_0_0_0_0_0_0_1_1_1_1_1_1_0	0	0	0	0	0	0	0	0	0	1	1	1	1	1	1	0	0	0	0	0	0	0	0	0	0	0	0	0	2	0	0	0	0	0	0	0	0	0	0	0	0	0	0	2	2
XP_002407917.1	peptidyl-prolyl cis-trans isomerase [Ixodes scapularis]	immune related	7	0_0_0_0_0_0_0_0_1_1_1_1_1_1_1_0	0	0	0	0	0	0	0	0	1	1	1	1	1	1	1	0	0	0	0	0	0	0	0	0	0	0	0	0	0	0	0	0	0	0	0	0	0	0	0	0	3	0	3	6	6
XP_002410624.1	peptidyl-prolyl cis-trans isomerase B [Ixodes scapularis]	immune related	3	0_0_0_0_0_0_0_0_0_0_1_0_1_1_0_0	0	0	0	0	0	0	0	0	0	0	1	0	1	1	0	0	0	0	0	0	0	0	0	0	0	0	0	0	0	0	0	0	0	0	0	0	0	0	0	0	0	0	0	0	0
EEC14489.1	peptidyl-prolyl cis-trans isomerase, putative, partial [Ixodes scapularis]	immune related	1	0_0_0_0_0_0_0_0_0_0_0_1_0_0_0_0	0	0	0	0	0	0	0	0	0	0	0	1	0	0	0	0	0	0	0	0	0	0	0	0	0	0	0	0	0	0	0	0	0	0	0	0	0	0	0	0	0	0	0	0	0
XP_002434636.2	protein artichoke; E3 ubiquitin-protein ligase SlrP [Ixodes scapularis]	immune related	6	0_0_0_0_0_0_0_0_0_1_1_1_1_1_1_0	0	0	0	0	0	0	0	0	0	1	1	1	1	1	1	0	0	0	0	0	0	0	0	0	0	0	0	0	0	0	0	0	0	0	0	0	0	0	0	0	0	0	0	4	3
MOY34496.1	putative 14-3-3 protein zeta multifunctional 14-3-3 family chaperone [Ixodes scapularis]	immune related	7	0_0_0_0_1_0_0_0_0_1_1_1_1_1_1_0	0	0	0	0	1	0	0	0	0	1	1	1	1	1	1	0	0	0	0	0	0	0	0	0	0	0	0	0	3	2	2	0	0	0	0	0	0	0	0	0	0	0	0	3	5
MOY39809.1	putative conserved secreted protein precursor; E3 ubiquitin-protein ligase SlrP [Ixodes scapularis]	immune related	6	0_0_0_0_0_0_0_0_0_0_1_1_1_1_1_1	0	0	0	0	0	0	0	0	0	0	1	1	1	1	1	1	0	0	0	0	0	0	0	0	0	0	0	0	0	0	0	0	0	0	0	0	0	0	0	2	0	0	0	0	0
MOY34497.1	putative hemolectin [Ixodes scapularis]	immune related	4	0_0_0_0_1_0_0_0_0_0_0_0_1_1_1_0	0	0	0	0	1	0	0	0	0	0	0	0	1	1	1	0	0	0	0	0	0	0	0	0	0	0	0	0	2	2	2	0	0	0	0	0	0	0	0	0	0	0	0	0	0
MOY41135.1	putative hemolectin [Ixodes scapularis]	immune related	1	0_0_0_0_0_0_0_0_0_0_0_0_1_0_0_0	0	0	0	0	0	0	0	0	0	0	0	0	1	0	0	0	0	0	0	0	0	0	0	0	0	0	0	0	0	0	0	0	0	0	0	0	0	0	0	0	0	0	0	0	0
AAY66701.1	putative salivary secreted protein; Single domain von Willebrand factor type C [Ixodes scapularis]	immune related	2	0_0_0_0_1_1_0_0_0_0_0_0_0_0_0_0	0	0	0	0	1	1	0	0	0	0	0	0	0	0	0	0	0	0	0	0	0	0	0	0	0	0	0	2	3	2	3	2	0	3	0	0	0	0	0	0	0	0	0	0	0
AAY66767.1	putative secreted salivary protein; putative single domain von Willebrand factor type C [Ixodes scapularis]	immune related	2	0_0_1_0_1_0_0_0_0_0_0_0_0_0_0_0	0	0	1	0	1	0	0	0	0	0	0	0	0	0	0	0	0	0	0	0	0	0	5	2	3	0	0	0	3	2	2	0	0	0	0	0	0	0	0	0	0	0	0	0	0
MOY43738.1	putative secreted salivary protein; putative single domain von willebrand factor type c [Ixodes scapularis]	immune related	1	0_0_0_0_0_0_0_1_0_0_0_0_0_0_0_0	0	0	0	0	0	0	0	1	0	0	0	0	0	0	0	0	0	0	0	0	2	0	0	0	2	0	0	0	0	2	0	0	0	2	0	0	0	0	2	2	0	0	0	0	0
MOY38768.1	putative toll-like receptor 9 [Ixodes scapularis]	immune related	9	0_0_0_0_1_0_0_0_1_1_1_1_1_1_1_1	0	0	0	0	1	0	0	0	1	1	1	1	1	1	1	1	0	0	0	0	0	0	0	0	0	0	0	2	2	3	3	0	0	0	0	0	0	0	0	0	2	0	2	4	4
EEC11561.1	secreted protein, putative [Ixodes scapularis]	immune related	2	0_0_0_0_0_0_0_0_0_1_1_0_0_0_0_0	0	0	0	0	0	0	0	0	0	1	1	0	0	0	0	0	0	0	0	0	0	0	0	0	0	0	0	0	0	0	0	0	0	0	0	0	0	0	0	0	0	0	0	4	4
EEC03076.1	secreted protein, putative; putative E3 ubiquitin-protein ligase SlrP [Ixodes scapularis]	immune related	12	0_0_1_1_1_1_1_1_0_1_1_1_1_1_1_0	0	0	1	1	1	1	1	1	0	1	1	1	1	1	1	0	0	0	0	0	0	2	6	6	6	3	5	5	6	7	7	3	3	6	0	4	3	7	6	6	0	0	0	3	4
EEC03021.1	secreted protein, putative; putative E3 ubiquitin-protein ligase SlrP [Ixodes scapularis]	immune related	6	0_0_0_0_1_0_0_0_0_1_1_1_1_0_0_1	0	0	0	0	1	0	0	0	0	1	1	1	1	0	0	1	0	0	0	0	0	0	0	0	0	0	0	2	0	2	2	0	0	0	0	0	0	0	0	0	0	0	0	3	3
EEC20557.1	secreted protein, putative; putative E3 ubiquitin-protein ligase SlrP [Ixodes scapularis]	immune related	6	0_0_0_0_0_0_0_0_0_0_1_1_1_1_1_1	0	0	0	0	0	0	0	0	0	0	1	1	1	1	1	1	0	0	0	0	0	0	0	0	0	0	0	0	0	0	0	0	0	0	0	0	0	0	0	0	0	0	0	0	3
EEC11562.1	secreted protein, putative; putative E3 ubiquitin-protein ligase SlrP [Ixodes scapularis]	immune related	1	0_0_0_0_0_0_0_0_0_0_1_0_0_0_0_0	0	0	0	0	0	0	0	0	0	0	1	0	0	0	0	0	0	0	0	0	0	0	0	0	0	0	0	0	0	0	0	0	0	0	0	0	0	0	0	0	0	0	0	0	0
XP_029828542.1	slit homolog 2 protein; type III secretion system effector E3 ubiquitin transferase SlrP [Ixodes scapularis]	immune related	13	0_0_1_1_1_1_1_1_0_1_1_1_1_1_1_1	0	0	1	1	1	1	1	1	0	1	1	1	1	1	1	1	0	0	0	0	0	0	3	3	3	3	5	4	4	3	3	2	0	3	0	2	2	4	3	3	0	0	0	7	9
XP_029831277.1	toll-like receptor 9 [Ixodes scapularis]	immune related	9	0_0_0_0_1_0_0_0_1_1_1_1_1_1_1_1	0	0	0	0	1	0	0	0	1	1	1	1	1	1	1	1	0	0	0	0	0	0	0	0	0	0	0	2	2	3	3	0	0	0	0	0	0	0	0	2	2	0	2	5	5
XP_002404364.2	toll-like receptor 9 [Ixodes scapularis]	immune related	6	0_0_0_0_0_0_0_0_0_1_1_1_1_1_1_0	0	0	0	0	0	0	0	0	0	1	1	1	1	1	1	0	0	0	0	0	0	0	0	0	0	0	0	0	0	0	0	0	0	0	0	0	0	0	0	0	0	0	0	5	3
XP_002434634.2	toll-like receptor 9 [Ixodes scapularis]	immune related	1	0_0_0_0_0_0_0_0_0_0_0_0_0_0_1_0	0	0	0	0	0	0	0	0	0	0	0	0	0	0	1	0	0	0	0	0	0	0	0	0	0	0	0	0	0	0	0	0	0	0	0	0	0	0	0	0	0	0	0	0	0
XP_002402010.2	toxin-like protein 14; putative SVWC domain-containing protein [Ixodes scapularis]	immune related	1	0_0_0_0_0_0_0_1_0_0_0_0_0_0_0_0	0	0	0	0	0	0	0	1	0	0	0	0	0	0	0	0	0	0	0	0	2	0	0	0	2	0	0	0	0	2	0	0	0	2	0	0	0	0	2	2	0	0	0	0	0
XP_029835663.1	U24-ctenitoxin-Pn1-Thyroglobulin type I repeats [Ixodes scapularis]	immune related	8	0_1_1_1_1_1_1_1_0_0_0_0_0_0_0_1	0	1	1	1	1	1	1	1	0	0	0	0	0	0	0	1	0	0	0	3	3	2	3	2	2	4	2	5	7	4	7	3	2	6	3	2	2	6	4	8	0	0	0	0	0
XP_029824616.1	uncharacterized protein LOC115310392; Immunoglobulin domain [Ixodes scapularis]	immune related	4	0_0_0_0_0_0_0_0_0_0_1_0_1_1_1_0	0	0	0	0	0	0	0	0	0	0	1	0	1	1	1	0	0	0	0	0	0	0	0	0	0	0	0	0	0	0	0	0	0	0	0	0	0	0	0	0	0	0	0	0	3
XP_029843563.1	uncharacterized protein LOC115326761; putative immunoglobulin domain [Ixodes scapularis]	immune related	6	0_0_0_0_0_0_0_0_0_1_1_1_1_1_1_0	0	0	0	0	0	0	0	0	0	1	1	1	1	1	1	0	0	0	0	0	0	0	0	0	0	0	0	0	0	0	0	0	0	0	0	0	0	0	0	0	0	0	0	3	2
XP_029834408.1	uncharacterized protein LOC8032470 isoform X1; putative immunoglobulin domain [Ixodes scapularis]	immune related	1	0_0_0_0_0_0_0_0_0_0_0_0_1_0_0_0	0	0	0	0	0	0	0	0	0	0	0	0	1	0	0	0	0	0	0	0	0	0	0	0	0	0	0	0	0	0	0	0	0	0	0	0	0	0	0	0	0	0	0	0	0
XP_029834409.1	uncharacterized protein LOC8032470 isoform X2; putative immunoglobulin domain [Ixodes scapularis]	immune related	2	0_0_0_0_0_0_0_0_0_0_1_0_1_0_0_0	0	0	0	0	0	0	0	0	0	0	1	0	1	0	0	0	0	0	0	0	0	0	0	0	0	0	0	0	0	0	0	0	0	0	0	0	0	0	0	0	0	0	0	0	0
XP_029849304.1	uncharacterized protein LOC8040086; putative E3 ubiquitin-protein ligase SlrP [Ixodes scapularis]	immune related	7	0_0_1_0_0_0_0_0_0_1_1_1_1_1_1_0	0	0	1	0	0	0	0	0	0	1	1	1	1	1	1	0	0	0	0	0	0	0	3	2	3	0	0	0	0	0	0	0	0	0	0	0	0	0	0	0	0	0	0	4	4
XP_002415530.2	uncharacterized protein LOC8042427; putative single domain von Willebrand factor type C [Ixodes scapularis]	immune related	2	0_0_1_0_1_0_0_0_0_0_0_0_0_0_0_0	0	0	1	0	1	0	0	0	0	0	0	0	0	0	0	0	0	0	0	0	0	0	5	2	3	0	0	0	3	2	2	0	0	0	0	0	0	0	0	0	0	0	0	0	0
XP_002434635.2	uncharacterized protein LOC8052433; putative E3 ubiquitin-protein ligase SlrP [Ixodes scapularis]	immune related	1	0_0_0_0_0_0_0_0_0_0_0_0_0_0_1_0	0	0	0	0	0	0	0	0	0	0	0	0	0	0	1	0	0	0	0	0	0	0	0	0	0	0	0	0	0	0	0	0	0	0	0	0	0	0	0	0	0	0	0	0	0
XP_029851513.1	uncharacterized protein LOC8053952; putative immunoglobulin domain [Ixodes scapularis]	immune related	6	0_0_0_0_0_0_0_0_0_1_1_1_1_1_1_0	0	0	0	0	0	0	0	0	0	1	1	1	1	1	1	0	0	0	0	0	0	0	0	0	0	0	0	0	0	0	0	0	0	0	0	0	0	0	0	0	0	0	0	5	4
XP_029850220.1	aspartate aminotransferase, cytoplasmic [Ixodes scapularis]	metabolism, amino acids	4	0_0_0_0_0_0_0_0_0_1_1_0_1_1_0_0	0	0	0	0	0	0	0	0	0	1	1	0	1	1	0	0	0	0	0	0	0	0	0	0	0	0	0	0	0	0	0	0	0	0	0	0	0	0	0	0	0	0	0	5	4
EEC19633.1	aspartate aminotransferase, putative [Ixodes scapularis]	metabolism, amino acids	2	0_0_0_0_0_0_0_0_0_1_1_0_0_0_0_0	0	0	0	0	0	0	0	0	0	1	1	0	0	0	0	0	0	0	0	0	0	0	0	0	0	0	0	0	0	0	0	0	0	0	0	0	0	0	0	0	0	0	0	4	3
XP_029822864.1	dihydropteridine reductase [Ixodes scapularis]	metabolism, amino acids	3	0_0_0_0_0_0_0_0_0_0_1_1_1_0_0_0	0	0	0	0	0	0	0	0	0	0	1	1	1	0	0	0	0	0	0	0	0	0	0	0	0	0	0	0	0	0	0	0	0	0	0	0	0	0	0	0	0	0	0	0	0
EEC15915.1	dihydropteridine reductase, putative [Ixodes scapularis]	metabolism, amino acids	3	0_0_0_0_0_0_0_0_0_0_1_1_1_0_0_0	0	0	0	0	0	0	0	0	0	0	1	1	1	0	0	0	0	0	0	0	0	0	0	0	0	0	0	0	0	0	0	0	0	0	0	0	0	0	0	0	0	0	0	0	0
XP_029825463.1	fumarylacetoacetase [Ixodes scapularis]	metabolism, amino acids	6	0_0_0_0_0_0_0_0_0_1_1_1_1_1_1_0	0	0	0	0	0	0	0	0	0	1	1	1	1	1	1	0	0	0	0	0	0	0	0	0	0	0	0	0	0	0	0	0	0	0	0	0	0	0	0	0	0	0	0	3	3
MOY43785.1	putative aminopeptidase [Ixodes scapularis]	metabolism, amino acids	2	0_0_0_0_0_0_0_0_0_0_1_1_0_0_0_0	0	0	0	0	0	0	0	0	0	0	1	1	0	0	0	0	0	0	0	0	0	0	0	0	0	0	0	0	0	0	0	0	0	0	0	0	0	0	0	0	0	0	0	0	0
XP_029836318.1	putative aminopeptidase W07G4.4 [Ixodes scapularis]	metabolism, amino acids	3	0_0_0_0_0_0_0_0_0_0_1_1_1_0_0_0	0	0	0	0	0	0	0	0	0	0	1	1	1	0	0	0	0	0	0	0	0	0	0	0	0	0	0	0	0	0	0	0	0	0	0	0	0	0	0	0	0	0	0	0	0
MOY36237.1	putative aspartate aminotransferase/glutamic oxaloacetic transaminase aat1/got2 [Ixodes scapularis]	metabolism, amino acids	2	0_0_0_0_0_0_0_0_0_1_1_0_0_0_0_0	0	0	0	0	0	0	0	0	0	1	1	0	0	0	0	0	0	0	0	0	0	0	0	0	0	0	0	0	0	0	0	0	0	0	0	0	0	0	0	0	0	0	0	4	3
MOY43787.1	putative glyoxylate/hydroxypyruvate reduct [Ixodes scapularis]	metabolism, amino acids	4	0_0_0_0_0_0_0_0_0_0_1_1_1_1_0_0	0	0	0	0	0	0	0	0	0	0	1	1	1	1	0	0	0	0	0	0	0	0	0	0	0	0	0	0	0	0	0	0	0	0	0	0	0	0	0	0	0	0	0	0	0
MOY39390.1	putative glyoxylate/hydroxypyruvate reduct [Ixodes scapularis]	metabolism, amino acids	2	0_0_0_0_0_0_0_0_0_0_1_0_1_0_0_0	0	0	0	0	0	0	0	0	0	0	1	0	1	0	0	0	0	0	0	0	0	0	0	0	0	0	0	0	0	0	0	0	0	0	0	0	0	0	0	0	0	0	0	0	0
XP_002408207.2	2,3-bisphosphoglycerate-independent phosphoglycerate mutase [Ixodes scapularis]	metabolism, carbohydrates	6	0_0_0_0_0_0_0_0_0_1_1_1_1_1_1_0	0	0	0	0	0	0	0	0	0	1	1	1	1	1	1	0	0	0	0	0	0	0	0	0	0	0	0	0	0	0	0	0	0	0	0	0	0	0	0	0	0	0	0	9	6
XP_029839088.1	6-phosphogluconate dehydrogenase, decarboxylating [Ixodes scapularis]	metabolism, carbohydrates	1	0_0_0_0_0_0_0_0_0_0_0_0_1_0_0_0	0	0	0	0	0	0	0	0	0	0	0	0	1	0	0	0	0	0	0	0	0	0	0	0	0	0	0	0	0	0	0	0	0	0	0	0	0	0	0	0	0	0	0	0	0
EEC12854.1	6-phosphogluconate dehydrogenase, putative, partial [Ixodes scapularis]	metabolism, carbohydrates	1	0_0_0_0_0_0_0_0_0_0_0_0_1_0_0_0	0	0	0	0	0	0	0	0	0	0	0	0	1	0	0	0	0	0	0	0	0	0	0	0	0	0	0	0	0	0	0	0	0	0	0	0	0	0	0	0	0	0	0	0	0
XP_029851083.1	alpha-L-fucosidase isoform X1 [Ixodes scapularis]	metabolism, carbohydrates	3	0_0_0_0_0_0_0_0_0_0_0_0_1_1_1_0	0	0	0	0	0	0	0	0	0	0	0	0	1	1	1	0	0	0	0	0	0	0	0	0	0	0	0	0	0	0	0	0	0	0	0	0	0	0	0	0	0	0	0	0	0
XP_029851081.1	alpha-L-fucosidase isoform X1 [Ixodes scapularis]	metabolism, carbohydrates	2	0_0_0_0_0_0_0_0_0_0_0_0_0_1_1_0	0	0	0	0	0	0	0	0	0	0	0	0	0	1	1	0	0	0	0	0	0	0	0	0	0	0	0	0	0	0	0	0	0	0	0	0	0	0	0	0	0	0	0	0	0
XP_029851084.1	alpha-L-fucosidase isoform X2 [Ixodes scapularis]	metabolism, carbohydrates	3	0_0_0_0_0_0_0_0_0_0_0_0_1_1_1_0	0	0	0	0	0	0	0	0	0	0	0	0	1	1	1	0	0	0	0	0	0	0	0	0	0	0	0	0	0	0	0	0	0	0	0	0	0	0	0	0	0	0	0	0	0
XP_029851082.1	alpha-L-fucosidase isoform X2 [Ixodes scapularis]	metabolism, carbohydrates	2	0_0_0_0_0_0_0_0_0_0_0_0_0_1_1_0	0	0	0	0	0	0	0	0	0	0	0	0	0	1	1	0	0	0	0	0	0	0	0	0	0	0	0	0	0	0	0	0	0	0	0	0	0	0	0	0	0	0	0	0	0
XP_029823772.1	beta-galactosidase-like [Ixodes scapularis]	metabolism, carbohydrates	2	0_0_0_0_0_0_0_0_0_1_1_0_0_0_0_0	0	0	0	0	0	0	0	0	0	1	1	0	0	0	0	0	0	0	0	0	0	0	0	0	0	0	0	0	0	0	0	0	0	0	0	0	0	0	0	0	0	0	0	2	0
XP_029823787.1	beta-galactosidase-like isoform X1[Ixodes scapularis]	metabolism, carbohydrates	2	0_0_0_0_0_0_0_0_0_1_1_0_0_0_0_0	0	0	0	0	0	0	0	0	0	1	1	0	0	0	0	0	0	0	0	0	0	0	0	0	0	0	0	0	0	0	0	0	0	0	0	0	0	0	0	0	0	0	0	2	0
XP_029823788.1	beta-galactosidase-like isoform X2 [Ixodes scapularis]	metabolism, carbohydrates	2	0_0_0_0_0_0_0_0_0_1_1_0_0_0_0_0	0	0	0	0	0	0	0	0	0	1	1	0	0	0	0	0	0	0	0	0	0	0	0	0	0	0	0	0	0	0	0	0	0	0	0	0	0	0	0	0	0	0	0	2	0
XP_029835840.1	enolase [Ixodes scapularis]	metabolism, carbohydrates	7	0_0_0_0_1_0_0_0_0_1_1_1_1_1_1_0	0	0	0	0	1	0	0	0	0	1	1	1	1	1	1	0	0	0	0	0	0	0	0	0	0	0	0	2	0	3	4	0	0	0	0	0	0	0	0	0	0	0	0	8	10
XP_002407150.2	glyoxylate reductase/hydroxypyruvate reductase [Ixodes scapularis]	metabolism, carbohydrates	1	0_0_0_0_0_0_0_0_0_0_1_0_0_0_0_0	0	0	0	0	0	0	0	0	0	0	1	0	0	0	0	0	0	0	0	0	0	0	0	0	0	0	0	0	0	0	0	0	0	0	0	0	0	0	0	0	0	0	0	0	0
XP_002433964.2	isocitrate dehydrogenase [NADP] cytoplasmic [Ixodes scapularis]	metabolism, carbohydrates	6	0_0_0_0_0_0_0_0_0_1_1_1_1_1_1_0	0	0	0	0	0	0	0	0	0	1	1	1	1	1	1	0	0	0	0	0	0	0	0	0	0	0	0	0	0	0	0	0	0	0	0	0	0	0	0	0	0	0	0	4	6
XP_029822357.1	pancreatic alpha-amylase [Ixodes scapularis]	metabolism, carbohydrates	1	0_0_0_0_0_0_0_0_0_0_0_0_0_0_1_0	0	0	0	0	0	0	0	0	0	0	0	0	0	0	1	0	0	0	0	0	0	0	0	0	0	0	0	0	0	0	0	0	0	0	0	0	0	0	0	0	0	0	0	0	0
XP_029839455.1	phosphoglucomutase [Ixodes scapularis]	metabolism, carbohydrates	3	0_0_0_0_0_0_0_0_0_1_1_0_1_0_0_0	0	0	0	0	0	0	0	0	0	1	1	0	1	0	0	0	0	0	0	0	0	0	0	0	0	0	0	0	0	0	0	0	0	0	0	0	0	0	0	0	0	0	0	0	2
MOY35416.1	putative alpha-l-fucosidase [Ixodes scapularis]	metabolism, carbohydrates	3	0_0_0_0_0_0_0_0_0_0_0_0_1_1_1_0	0	0	0	0	0	0	0	0	0	0	0	0	1	1	1	0	0	0	0	0	0	0	0	0	0	0	0	0	0	0	0	0	0	0	0	0	0	0	0	0	0	0	0	0	0
EEC11990.1	aldehyde dehydrogenase, putative [Ixodes scapularis]	metabolism, energy	4	0_0_0_0_0_0_0_0_0_0_1_1_1_0_1_0	0	0	0	0	0	0	0	0	0	0	1	1	1	0	1	0	0	0	0	0	0	0	0	0	0	0	0	0	0	0	0	0	0	0	0	0	0	0	0	0	0	0	0	0	0
EEC06850.1	aldehyde dehydrogenase, putative [Ixodes scapularis]	metabolism, energy	2	0_0_0_0_0_0_0_0_0_0_0_0_1_0_1_0	0	0	0	0	0	0	0	0	0	0	0	0	1	0	1	0	0	0	0	0	0	0	0	0	0	0	0	0	0	0	0	0	0	0	0	0	0	0	0	0	0	0	0	0	0
EEC12104.1	aldehyde dehydrogenase, putative [Ixodes scapularis]	metabolism, energy	1	0_0_0_0_0_0_0_0_0_0_0_0_1_0_0_0	0	0	0	0	0	0	0	0	0	0	0	0	1	0	0	0	0	0	0	0	0	0	0	0	0	0	0	0	0	0	0	0	0	0	0	0	0	0	0	0	0	0	0	0	0
XP_029845983.1	arginine kinase isoform X1 [Ixodes scapularis]	metabolism, energy	14	0_1_1_1_1_1_1_0_1_1_1_1_1_1_1_1	0	1	1	1	1	1	1	0	1	1	1	1	1	1	1	1	0	0	0	4	7	7	11	10	9	7	7	12	14	15	16	4	2	7	7	6	6	0	0	0	0	2	2	21	22
XP_029830836.1	ATP-dependent RNA helicase A [Ixodes scapularis]	metabolism, energy	4	0_0_1_0_1_0_0_1_0_0_0_1_0_0_0_0	0	0	1	0	1	0	0	1	0	0	0	1	0	0	0	0	0	0	0	0	0	0	4	0	2	0	0	0	5	5	5	2	0	0	0	0	0	5	3	4	0	0	0	0	0
EEC15144.1	conserved hypothetical protein; putative phosphagen (guanidino)/arginine kinases [Ixodes scapularis]	metabolism, energy	3	0_0_1_0_1_0_1_0_0_0_0_0_0_0_0_0	0	0	1	0	1	0	1	0	0	0	0	0	0	0	0	0	0	0	0	0	0	0	2	2	2	0	0	2	2	2	2	0	0	0	2	2	0	0	0	0	0	0	0	0	0
EEC13206.1	cytochrome C, putative [Ixodes scapularis]	metabolism, energy	4	0_0_0_0_0_0_0_0_0_1_1_1_1_0_0_0	0	0	0	0	0	0	0	0	0	1	1	1	1	0	0	0	0	0	0	0	0	0	0	0	0	0	0	0	0	0	0	0	0	0	0	0	0	0	0	0	0	0	0	2	4
XP_029833391.1	D-3-phosphoglycerate dehydrogenase [Ixodes scapularis]	metabolism, energy	5	0_0_0_0_0_0_0_0_0_0_1_1_1_1_1_0	0	0	0	0	0	0	0	0	0	0	1	1	1	1	1	0	0	0	0	0	0	0	0	0	0	0	0	0	0	0	0	0	0	0	0	0	0	0	0	0	0	0	0	0	0
EEC17118.1	F0F1-type ATP synthase, beta subunit, putative [Ixodes scapularis]	metabolism, energy	4	0_0_0_0_0_0_0_0_0_0_1_1_1_1_0_0	0	0	0	0	0	0	0	0	0	0	1	1	1	1	0	0	0	0	0	0	0	0	0	0	0	0	0	0	0	0	0	0	0	0	0	0	0	0	0	0	0	0	0	0	0
EEC07486.1	fructose-1,6-bisphosphatase, putative, partial [Ixodes scapularis]	metabolism, energy	1	0_0_0_0_0_0_0_0_0_0_1_0_0_0_0_0	0	0	0	0	0	0	0	0	0	0	1	0	0	0	0	0	0	0	0	0	0	0	0	0	0	0	0	0	0	0	0	0	0	0	0	0	0	0	0	0	0	0	0	0	0
XP_029847817.1	fructose-bisphosphate aldolase isoform X1 [Ixodes scapularis]	metabolism, energy	9	0_0_1_1_1_0_0_0_0_1_1_1_1_1_1_0	0	0	1	1	1	0	0	0	0	1	1	1	1	1	1	0	0	0	0	0	0	0	5	3	2	2	2	4	6	5	4	0	0	0	0	0	0	0	0	0	0	0	0	10	11
XP_029847818.1	fructose-bisphosphate aldolase isoform X2 [Ixodes scapularis]	metabolism, energy	9	0_0_1_1_1_0_0_0_0_1_1_1_1_1_1_0	0	0	1	1	1	0	0	0	0	1	1	1	1	1	1	0	0	0	0	0	0	0	5	3	2	2	2	4	6	5	5	0	0	0	0	0	0	0	0	0	0	0	0	10	11
XP_029844207.1	glucose-6-phosphate isomerase [Ixodes scapularis]	metabolism, energy	3	0_0_0_0_0_0_0_0_0_1_1_0_1_0_0_0	0	0	0	0	0	0	0	0	0	1	1	0	1	0	0	0	0	0	0	0	0	0	0	0	0	0	0	0	0	0	0	0	0	0	0	0	0	0	0	0	0	0	0	2	4
XP_029826230.1	glyceraldehyde-3-phosphate dehydrogenase 2 isoform X1 [Ixodes scapularis]	metabolism, energy	13	0_1_1_1_1_1_1_0_1_1_1_1_1_1_1_0	0	1	1	1	1	1	1	0	1	1	1	1	1	1	1	0	0	0	0	2	3	6	7	6	6	5	6	5	8	7	7	4	3	5	3	5	3	0	0	0	2	2	2	9	12
EEC03607.1	hypothetical protein [Ixodes scapularis]; putative phosphagen (guanidino) kinases	metabolism, energy	3	0_0_1_0_1_0_1_0_0_0_0_0_0_0_0_0	0	0	1	0	1	0	1	0	0	0	0	0	0	0	0	0	0	0	0	0	0	0	2	2	2	0	0	2	2	2	2	0	0	0	2	2	0	0	0	0	0	0	0	0	0
EEC06089.1	hypothetical protein [Ixodes scapularis]; putative phosphagen (guanidino) kinases	metabolism, energy	3	0_0_1_0_1_0_1_0_0_0_0_0_0_0_0_0	0	0	1	0	1	0	1	0	0	0	0	0	0	0	0	0	0	0	0	0	0	0	2	2	2	0	0	2	2	2	2	0	0	0	2	2	0	0	0	0	0	0	0	0	0
XP_029832381.1	inorganic pyrophosphatase isoform X1 [Ixodes scapularis]	metabolism, energy	5	0_0_0_0_0_0_0_0_0_0_1_1_1_1_1_0	0	0	0	0	0	0	0	0	0	0	1	1	1	1	1	0	0	0	0	0	0	0	0	0	0	0	0	0	0	0	0	0	0	0	0	0	0	0	0	0	0	0	0	0	0
XP_029832383.1	inorganic pyrophosphatase isoform X3 [Ixodes scapularis]	metabolism, energy	5	0_0_0_0_0_0_0_0_0_0_1_1_1_1_1_0	0	0	0	0	0	0	0	0	0	0	1	1	1	1	1	0	0	0	0	0	0	0	0	0	0	0	0	0	0	0	0	0	0	0	0	0	0	0	0	0	0	0	0	0	0
XP_002409166.2	inorganic pyrophosphatase isoform X4 [Ixodes scapularis]	metabolism, energy	5	0_0_0_0_0_0_0_0_0_0_1_1_1_1_1_0	0	0	0	0	0	0	0	0	0	0	1	1	1	1	1	0	0	0	0	0	0	0	0	0	0	0	0	0	0	0	0	0	0	0	0	0	0	0	0	0	0	0	0	0	0
XP_029832102.1	malate dehydrogenase, cytoplasmic [Ixodes scapularis]	metabolism, energy	4	0_0_0_0_0_0_0_0_0_1_1_0_1_0_1_0	0	0	0	0	0	0	0	0	0	1	1	0	1	0	1	0	0	0	0	0	0	0	0	0	0	0	0	0	0	0	0	0	0	0	0	0	0	0	0	0	0	0	0	2	2
XP_002402153.2	malate dehydrogenase, mitochondrial [Ixodes scapularis]	metabolism, energy	5	0_0_0_0_0_0_0_0_0_1_1_1_1_1_0_0	0	0	0	0	0	0	0	0	0	1	1	1	1	1	0	0	0	0	0	0	0	0	0	0	0	0	0	0	0	0	0	0	0	0	0	0	0	0	0	0	0	0	0	5	5
EEC09194.1	malate dehydrogenase, putative [Ixodes scapularis]	metabolism, energy	3	0_0_0_0_0_0_0_0_0_0_1_0_1_0_1_0	0	0	0	0	0	0	0	0	0	0	1	0	1	0	1	0	0	0	0	0	0	0	0	0	0	0	0	0	0	0	0	0	0	0	0	0	0	0	0	0	0	0	0	0	0
EEC19698.1	phosphoglucose isomerase, putative [Ixodes scapularis]	metabolism, energy	3	0_0_0_0_0_0_0_0_0_1_1_0_1_0_0_0	0	0	0	0	0	0	0	0	0	1	1	0	1	0	0	0	0	0	0	0	0	0	0	0	0	0	0	0	0	0	0	0	0	0	0	0	0	0	0	0	0	0	0	2	4
XP_029826655.1	probable phosphoglycerate kinase isoform X1 [Ixodes scapularis]	metabolism, energy	6	0_0_0_0_0_0_0_0_0_1_1_1_1_1_1_0	0	0	0	0	0	0	0	0	0	1	1	1	1	1	1	0	0	0	0	0	0	0	0	0	0	0	0	0	0	0	0	0	0	0	0	0	0	0	0	0	2	0	0	3	3
AAY66967.1	probable short chain dehydrogenase [Ixodes scapularis]	metabolism, energy	1	0_0_0_0_0_0_0_0_1_0_0_0_0_0_0_0	0	0	0	0	0	0	0	0	1	0	0	0	0	0	0	0	0	0	0	0	0	0	0	0	0	0	0	0	0	0	0	0	0	0	0	0	0	0	0	0	2	2	3	0	0
MOY40212.1	putative aldehyde dehydrogenase mitochondrial [Ixodes scapularis]	metabolism, energy	2	0_0_0_0_0_0_0_0_0_0_0_0_1_0_1_0	0	0	0	0	0	0	0	0	0	0	0	0	1	0	1	0	0	0	0	0	0	0	0	0	0	0	0	0	0	0	0	0	0	0	0	0	0	0	0	0	0	0	0	0	0
MOY37674.1	putative fructose-16-bisphosphatase [Ixodes scapularis]	metabolism, energy	1	0_0_0_0_0_0_0_0_0_0_1_0_0_0_0_0	0	0	0	0	0	0	0	0	0	0	1	0	0	0	0	0	0	0	0	0	0	0	0	0	0	0	0	0	0	0	0	0	0	0	0	0	0	0	0	0	0	0	0	0	0
MOY39351.1	putative inorganic pyrophosphatase/nucleosome remodeling factor subunit nurf38 [Ixodes scapularis]	metabolism, energy	5	0_0_0_0_0_0_0_0_0_0_1_1_1_1_1_0	0	0	0	0	0	0	0	0	0	0	1	1	1	1	1	0	0	0	0	0	0	0	0	0	0	0	0	0	0	0	0	0	0	0	0	0	0	0	0	0	0	0	0	0	0
MOY44792.1	putative mitochondrial malate dehydrogenase [Ixodes scapularis]	metabolism, energy	4	0_0_0_0_0_0_0_0_0_1_1_1_1_0_0_0	0	0	0	0	0	0	0	0	0	1	1	1	1	0	0	0	0	0	0	0	0	0	0	0	0	0	0	0	0	0	0	0	0	0	0	0	0	0	0	0	0	0	0	2	0
MOY42790.1	putative transaldolase [Ixodes scapularis]	metabolism, energy	2	0_0_0_0_0_0_0_0_0_0_1_0_1_0_0_0	0	0	0	0	0	0	0	0	0	0	1	0	1	0	0	0	0	0	0	0	0	0	0	0	0	0	0	0	0	0	0	0	0	0	0	0	0	0	0	0	0	0	0	0	0
MOY35739.1	putative transketolase [Ixodes scapularis]	metabolism, energy	1	0_0_0_0_0_0_0_0_0_0_0_0_1_0_0_0	0	0	0	0	0	0	0	0	0	0	0	0	1	0	0	0	0	0	0	0	0	0	0	0	0	0	0	0	0	0	0	0	0	0	0	0	0	0	0	0	0	0	0	0	0
MOY43534.1	putative triosephosphate isomerase [Ixodes scapularis]	metabolism, energy	6	0_0_0_0_0_0_0_0_0_1_1_1_1_1_1_0	0	0	0	0	0	0	0	0	0	1	1	1	1	1	1	0	0	0	0	0	0	0	0	2	0	0	0	0	0	0	0	0	0	0	0	0	0	0	0	0	0	0	0	8	8
EEC12307.1	pyruvate kinase, putative [Ixodes scapularis]	metabolism, energy	6	0_0_0_0_0_0_0_0_0_1_1_1_1_1_1_0	0	0	0	0	0	0	0	0	0	1	1	1	1	1	1	0	0	0	0	0	0	0	0	0	0	0	0	0	0	0	0	0	0	0	0	0	0	0	0	0	0	0	0	9	11
XP_029847621.1	retinal dehydrogenase 1 [Ixodes scapularis]	metabolism, energy	3	0_0_0_0_0_0_0_0_0_0_1_0_1_0_1_0	0	0	0	0	0	0	0	0	0	0	1	0	1	0	1	0	0	0	0	0	0	0	0	0	0	0	0	0	0	0	0	0	0	0	0	0	0	0	0	0	0	0	0	0	0
EEC02290.1	secreted inorganic pyrophosphatase, putative, partial; putative soluble inorganic pyrophosphatase [Ixodes scapularis]	metabolism, energy	5	0_0_0_0_0_0_0_0_0_0_1_1_1_1_1_0	0	0	0	0	0	0	0	0	0	0	1	1	1	1	1	0	0	0	0	0	0	0	0	0	0	0	0	0	0	0	0	0	0	0	0	0	0	0	0	0	0	0	0	0	0
EEC17391.1	secreted protein, putative; putative glycerophosphodiester phosphodiesterase domain [Ixodes scapularis]	metabolism, energy	5	0_0_0_0_1_1_0_0_0_0_0_0_1_1_1_0	0	0	0	0	1	1	0	0	0	0	0	0	1	1	1	0	0	0	0	0	0	0	0	0	0	0	0	0	3	2	2	2	0	2	0	2	0	0	2	0	0	0	0	0	0
XP_029837381.1	transaldolase [Ixodes scapularis]	metabolism, energy	2	0_0_0_0_0_0_0_0_0_0_1_0_1_0_0_0	0	0	0	0	0	0	0	0	0	0	1	0	1	0	0	0	0	0	0	0	0	0	0	0	0	0	0	0	0	0	0	0	0	0	0	0	0	0	0	0	0	0	0	0	0
EEC20008.1	transaldolase, putative [Ixodes scapularis]	metabolism, energy	1	0_0_0_0_0_0_0_0_0_0_1_0_0_0_0_0	0	0	0	0	0	0	0	0	0	0	1	0	0	0	0	0	0	0	0	0	0	0	0	0	0	0	0	0	0	0	0	0	0	0	0	0	0	0	0	0	0	0	0	0	0
XP_029829881.1	transketolase-like protein 2 isoform X1 [Ixodes scapularis]	metabolism, energy	1	0_0_0_0_0_0_0_0_0_0_0_0_1_0_0_0	0	0	0	0	0	0	0	0	0	0	0	0	1	0	0	0	0	0	0	0	0	0	0	0	0	0	0	0	0	0	0	0	0	0	0	0	0	0	0	0	0	0	0	0	0
XP_029833154.1	uncharacterized protein LOC115317641; putative classical SDR/Rossmann-fold NAD(P)(+)-binding proteins [Ixodes scapularis]	metabolism, energy	1	0_0_0_0_0_0_0_0_1_0_0_0_0_0_0_0	0	0	0	0	0	0	0	0	1	0	0	0	0	0	0	0	0	0	0	0	0	0	0	0	0	0	0	0	0	0	0	0	0	0	0	0	0	0	0	0	2	2	2	0	0
XP_029841687.1	uncharacterized protein LOC8037176; putative classical SDR/Rossmann-fold NAD(P)(+)-binding proteins [Ixodes scapularis]	metabolism, energy	1	0_0_0_0_0_0_0_0_1_0_0_0_0_0_0_0	0	0	0	0	0	0	0	0	1	0	0	0	0	0	0	0	0	0	0	0	0	0	0	0	0	0	0	0	0	0	0	0	0	0	0	0	0	0	0	0	2	2	2	0	0
XP_029847541.1	acetylcholinesterase-1-like [Ixodes scapularis]	metabolism, lipids	1	0_0_0_0_0_0_0_0_0_1_0_0_0_0_0_0	0	0	0	0	0	0	0	0	0	1	0	0	0	0	0	0	0	0	0	0	0	0	0	0	0	0	0	0	0	0	0	0	0	0	0	0	0	0	0	0	0	0	0	0	2
XP_029830644.1	acetylcholinesterase, partial [Ixodes scapularis]	metabolism, lipids	1	0_0_0_0_0_0_0_0_1_0_0_0_0_0_0_0	0	0	0	0	0	0	0	0	1	0	0	0	0	0	0	0	0	0	0	0	0	0	0	0	0	0	0	0	0	0	0	0	0	0	0	0	0	0	0	0	2	2	0	0	0
EEC07323.1	ML domain-containing protein, putative; MD-2-related lipid-recognition) [Ixodes scapularis]	metabolism, lipids	7	0_0_0_0_1_0_0_1_0_0_1_1_1_1_1_0	0	0	0	0	1	0	0	1	0	0	1	1	1	1	1	0	0	0	0	0	0	0	0	0	0	0	0	0	2	2	2	0	0	2	0	0	0	2	2	0	0	0	0	0	0
XP_002435857.2	NPC intracellular cholesterol transporter 1 isoform X1 [Ixodes scapularis]	metabolism, lipids	10	0_0_1_1_1_1_0_0_0_1_1_1_1_1_1_0	0	0	1	1	1	1	0	0	0	1	1	1	1	1	1	0	0	0	0	0	0	0	8	5	7	2	4	4	14	11	9	3	3	5	0	2	0	0	0	0	0	0	0	2	2
XP_029829620.1	NPC intracellular cholesterol transporter 1 isoform X2 [Ixodes scapularis]	metabolism, lipids	10	0_0_1_1_1_1_0_0_0_1_1_1_1_1_1_0	0	0	1	1	1	1	0	0	0	1	1	1	1	1	1	0	0	0	0	0	0	0	8	5	7	2	4	4	14	11	9	3	3	5	0	2	0	0	0	0	0	0	0	2	2
MOY37733.1	putative acetylcholinesterase/butyrylcholinesterase [Ixodes scapularis]	metabolism, lipids	6	0_0_0_0_0_0_0_0_0_1_1_0_1_1_1_1	0	0	0	0	0	0	0	0	0	1	1	0	1	1	1	1	0	0	0	0	0	0	0	0	0	0	0	0	0	0	0	0	0	0	0	0	0	0	0	0	0	0	0	2	0
MOY38050.1	putative acetylcholinesterase/butyrylcholinesterase [Ixodes scapularis]	metabolism, lipids	5	0_0_0_0_0_0_0_0_0_0_1_0_1_1_1_1	0	0	0	0	0	0	0	0	0	0	1	0	1	1	1	1	0	0	0	0	0	0	0	0	0	0	0	0	0	0	0	0	0	0	0	0	0	0	0	0	0	0	0	0	0
MOY39222.1	putative acetylcholinesterase/butyrylcholinesterase [Ixodes scapularis]	metabolism, lipids	5	0_0_1_0_1_0_0_0_0_1_1_0_1_0_0_0	0	0	1	0	1	0	0	0	0	1	1	0	1	0	0	0	0	0	0	0	2	0	2	0	2	0	0	0	2	3	0	0	0	0	0	0	0	0	0	0	0	0	0	5	5
MOY38154.1	putative acetylcholinesterase/butyrylcholinesterase [Ixodes scapularis]	metabolism, lipids	4	0_0_0_0_1_0_0_0_0_1_1_0_1_0_0_0	0	0	0	0	1	0	0	0	0	1	1	0	1	0	0	0	0	0	0	0	0	0	0	0	0	0	0	0	2	3	0	0	0	0	0	0	0	0	0	0	0	0	0	4	4
MOY39097.1	putative acetylcholinesterase/butyrylcholinesterase [Ixodes scapularis]	metabolism, lipids	2	0_0_1_0_0_0_0_0_0_1_0_0_0_0_0_0	0	0	1	0	0	0	0	0	0	1	0	0	0	0	0	0	0	0	0	0	2	0	2	0	2	0	0	0	0	0	0	0	0	0	0	0	0	0	0	0	0	0	0	3	3
MOY37759.1	putative catalytic domain of phosphatidylinositol-specific phospholipase c x domain protein [Ixodes scapularis]	metabolism, lipids	1	0_0_0_0_0_0_0_0_0_0_0_0_1_0_0_0	0	0	0	0	0	0	0	0	0	0	0	0	1	0	0	0	0	0	0	0	0	0	0	0	0	0	0	0	0	0	0	0	0	0	0	0	0	0	0	0	0	0	0	0	0
MOY44309.1	putative fatty acid-binding protein fabp [Ixodes scapularis]	metabolism, lipids	3	0_0_0_0_0_0_0_0_0_0_1_1_1_0_0_0	0	0	0	0	0	0	0	0	0	0	1	1	1	0	0	0	0	0	0	0	0	0	0	0	0	0	0	0	0	0	0	0	0	0	0	0	0	0	0	0	0	0	0	0	0
MOY44429.1	putative ml domain protein; MD-2-related lipid-recognition) [Ixodes scapularis]	metabolism, lipids	11	0_0_0_1_1_1_1_1_0_1_1_1_1_1_1_0	0	0	0	1	1	1	1	1	0	1	1	1	1	1	1	0	0	0	0	0	0	0	0	0	0	3	4	3	4	4	3	3	4	4	2	0	3	4	4	4	0	0	0	2	3
MOY44502.1	putative ml domain-containing protein; MD-2-related lipid-recognition) [Ixodes scapularis]	metabolism, lipids	1	0_0_0_0_0_0_0_0_0_0_0_1_0_0_0_0	0	0	0	0	0	0	0	0	0	0	0	1	0	0	0	0	0	0	0	0	0	0	0	0	0	0	0	0	0	0	0	0	0	0	0	0	0	0	0	0	0	0	0	0	0
MOY42934.1	putative phosphatidylethanolamine-binding protein 1 [Ixodes scapularis]	metabolism, lipids	4	0_0_0_0_0_0_0_0_0_1_1_1_0_1_0_0	0	0	0	0	0	0	0	0	0	1	1	1	0	1	0	0	0	0	0	0	0	0	0	0	0	0	0	0	0	0	0	0	0	0	0	0	0	0	0	0	0	0	0	3	3
XP_029840851.1	putative phospholipase B-like 2, partial [Ixodes scapularis]	metabolism, lipids	1	0_0_0_0_0_0_0_0_0_0_0_0_0_0_1_0	0	0	0	0	0	0	0	0	0	0	0	0	0	0	1	0	0	0	0	0	0	0	0	0	0	0	0	0	0	0	0	0	0	0	0	0	0	0	0	0	0	0	0	0	0
EEC18444.1	salivary lipid interacting protein, putative; MD-2-related lipid-recognition domain [Ixodes scapularis]	metabolism, lipids	11	0_0_0_1_1_1_1_1_0_1_1_1_1_1_1_0	0	0	0	1	1	1	1	1	0	1	1	1	1	1	1	0	0	0	0	0	0	0	0	0	0	3	4	3	4	4	3	3	4	4	2	0	3	4	4	4	0	0	0	2	3
EEC17184.1	secreted protein, putative; putative phospholipase B [Ixodes scapularis]	metabolism, lipids	3	0_0_0_0_0_0_0_0_0_1_1_0_0_0_1_0	0	0	0	0	0	0	0	0	0	1	1	0	0	0	1	0	0	0	0	0	0	0	0	0	0	0	0	0	0	0	0	0	0	0	0	0	0	0	0	0	0	0	0	5	6
XP_029842237.1	uncharacterized protein LOC115325657; putative 3-oxoacyl-ACP reductase FabG/ Rossmann-fold NAD(P)(+)-binding proteins [Ixodes scapularis]	metabolism, lipids	1	0_0_0_0_0_0_0_0_1_0_0_0_0_0_0_0	0	0	0	0	0	0	0	0	1	0	0	0	0	0	0	0	0	0	0	0	0	0	0	0	0	0	0	0	0	0	0	0	0	0	0	0	0	0	0	0	2	2	3	0	0
XP_029843895.1	uncharacterized protein LOC115327103; putative 3-oxoacyl-ACP reductase FabG/ Rossmann-fold NAD(P)(+)-binding proteins [Ixodes scapularis]	metabolism, lipids	1	0_0_0_0_0_0_0_0_1_0_0_0_0_0_0_0	0	0	0	0	0	0	0	0	1	0	0	0	0	0	0	0	0	0	0	0	0	0	0	0	0	0	0	0	0	0	0	0	0	0	0	0	0	0	0	0	2	2	2	0	0
XP_029833153.1	uncharacterized protein LOC8036974; putative 3-oxoacyl-ACP reductase FabG/ Rossmann-fold NAD(P)(+)-binding proteins [Ixodes scapularis]	metabolism, lipids	1	0_0_0_0_0_0_0_0_1_0_0_0_0_0_0_0	0	0	0	0	0	0	0	0	1	0	0	0	0	0	0	0	0	0	0	0	0	0	0	0	0	0	0	0	0	0	0	0	0	0	0	0	0	0	0	0	3	3	3	0	0
XP_002414779.2	uncharacterized protein LOC8041520; MD-2-related lipid-recognition [Ixodes scapularis]	metabolism, lipids	11	0_0_0_1_1_1_1_1_0_1_1_1_1_1_1_0	0	0	0	1	1	1	1	1	0	1	1	1	1	1	1	0	0	0	0	0	0	0	0	0	0	3	4	3	4	4	3	3	4	4	2	0	3	4	4	4	0	0	0	2	3
EEC18389.1	5' nucleotidase, putative, partial [Ixodes scapularis]	metabolism, nucleic acids	1	0_0_0_0_0_0_0_0_1_0_0_0_0_0_0_0	0	0	0	0	0	0	0	0	1	0	0	0	0	0	0	0	0	0	0	0	0	0	0	0	0	0	0	0	0	0	0	0	0	0	0	0	0	0	0	0	4	3	3	0	0
XP_029847812.1	beta-ureidopropionase isoform X1; putative nitrilase superfamily [Ixodes scapularis]	metabolism, nucleic acids	1	0_0_0_0_0_0_0_0_0_0_0_0_1_0_0_0	0	0	0	0	0	0	0	0	0	0	0	0	1	0	0	0	0	0	0	0	0	0	0	0	0	0	0	0	0	0	0	0	0	0	0	0	0	0	0	0	0	0	0	0	0
EEC14098.1	beta-ureidopropionase, putative; putative nitrilase superfamily [Ixodes scapularis]	metabolism, nucleic acids	1	0_0_0_0_0_0_0_0_0_0_0_0_1_0_0_0	0	0	0	0	0	0	0	0	0	0	0	0	1	0	0	0	0	0	0	0	0	0	0	0	0	0	0	0	0	0	0	0	0	0	0	0	0	0	0	0	0	0	0	0	0
EEC02577.1	conserved hypothetical protein, partial; putative ribonuclease E [Ixodes scapularis]	metabolism, nucleic acids	1	0_0_0_0_0_0_0_0_0_0_0_0_0_0_0_1	0	0	0	0	0	0	0	0	0	0	0	0	0	0	0	1	0	0	0	0	0	0	0	0	0	0	0	0	0	0	0	0	0	0	0	0	0	0	0	0	0	0	0	0	0
XP_002414543.2	histidine-rich protein PFHRP-II; putative ribonuclease E [Ixodes scapularis]	metabolism, nucleic acids	3	0_0_0_0_1_0_0_0_0_0_0_1_1_0_0_0	0	0	0	0	1	0	0	0	0	0	0	1	1	0	0	0	0	0	0	0	0	0	0	0	0	0	0	0	9	7	5	0	0	0	0	0	0	0	0	0	0	0	0	0	0
XP_029833499.1	plancitoxin-1-like; putative deoxyribonuclease II [Ixodes scapularis]	metabolism, nucleic acids	1	0_0_0_0_0_0_0_0_1_0_0_0_0_0_0_0	0	0	0	0	0	0	0	0	1	0	0	0	0	0	0	0	0	0	0	0	0	0	0	0	0	0	0	0	0	0	0	0	0	0	0	0	0	0	0	0	2	2	2	0	0
XP_029833502.1	plancitoxin-1-like; putative deoxyribonuclease II [Ixodes scapularis]	metabolism, nucleic acids	1	0_0_0_0_0_0_0_0_1_0_0_0_0_0_0_0	0	0	0	0	0	0	0	0	1	0	0	0	0	0	0	0	0	0	0	0	0	0	0	0	0	0	0	0	0	0	0	0	0	0	0	0	0	0	0	0	5	4	4	0	0
MOY43538.1	putative enzyme that catalyze nonsubstrate specific conversion; putative nucleoside diphosphate kinases [Ixodes scapularis]	metabolism, nucleic acids	4	0_0_0_0_0_0_0_0_0_0_1_1_1_0_1_0	0	0	0	0	0	0	0	0	0	0	1	1	1	0	1	0	0	0	0	0	0	0	0	0	0	0	0	0	0	0	0	0	0	0	0	0	0	0	0	0	0	0	0	0	0
MOY43603.1	putative enzyme that catalyze nonsubstrate specific conversion; putative nucleoside diphosphate kinases [Ixodes scapularis]	metabolism, nucleic acids	4	0_0_0_0_0_0_0_0_0_0_1_1_1_0_1_0	0	0	0	0	0	0	0	0	0	0	1	1	1	0	1	0	0	0	0	0	0	0	0	0	0	0	0	0	0	0	0	0	0	0	0	0	0	0	0	0	0	0	0	0	0
EEC18208.1	secreted salivary gland peptide, putative; putative ribonuclease E [Ixodes scapularis]	metabolism, nucleic acids	3	0_0_0_0_1_0_0_0_0_0_0_1_1_0_0_0	0	0	0	0	1	0	0	0	0	0	0	1	1	0	0	0	0	0	0	0	0	0	0	0	0	0	0	0	9	7	5	0	0	0	0	0	0	0	0	0	0	0	0	0	0
XP_029825381.1	uncharacterized abhydrolase domain-containing protein DDB_G0269086; putative ribonuclease E [Ixodes scapularis]	metabolism, nucleic acids	3	0_0_0_0_0_0_0_0_0_0_1_0_1_0_0_1	0	0	0	0	0	0	0	0	0	0	1	0	1	0	0	1	0	0	0	0	0	0	0	0	0	0	0	0	0	0	0	0	0	0	0	0	0	0	0	0	0	0	0	0	0
XP_029829147.1	mucin-19 [Ixodes scapularis]	mucin	6	0_0_0_0_1_0_0_0_0_0_1_1_1_1_1_0	0	0	0	0	1	0	0	0	0	0	1	1	1	1	1	0	0	0	0	0	0	0	0	0	0	0	0	0	5	4	3	0	0	0	0	0	0	0	0	0	0	0	0	0	0
XP_029826335.1	mucin-5AC-like, partial [Ixodes scapularis]	mucin	7	0_0_0_0_1_0_0_1_0_0_1_1_1_1_1_0	0	0	0	0	1	0	0	1	0	0	1	1	1	1	1	0	0	0	0	0	0	0	2	0	0	0	0	0	9	4	5	0	0	0	0	0	0	4	0	2	0	0	0	0	0
XP_002403498.1	histone H2A [Ixodes scapularis]	nuclear regulation	4	0_0_0_0_1_0_0_0_0_1_1_1_0_0_0_0	0	0	0	0	1	0	0	0	0	1	1	1	0	0	0	0	0	0	0	0	0	0	0	0	0	0	2	0	2	2	2	0	0	0	0	0	0	0	0	0	0	0	0	2	2
XP_029846227.1	histone H2A-like [Ixodes scapularis]	nuclear regulation	5	0_0_0_0_0_0_0_0_0_1_1_1_1_1_0_0	0	0	0	0	0	0	0	0	0	1	1	1	1	1	0	0	0	0	0	0	0	0	0	0	0	0	0	0	0	0	0	0	0	0	0	0	0	0	0	0	0	0	0	4	4
XP_029830253.1	histone H2A.V isoform X1 [Ixodes scapularis]	nuclear regulation	7	0_1_1_1_1_0_0_0_0_1_1_1_0_0_0_0	0	1	1	1	1	0	0	0	0	1	1	1	0	0	0	0	0	0	0	5	6	4	2	2	2	2	3	2	2	2	2	0	0	0	0	0	0	0	0	0	0	0	0	2	2
XP_002402621.1	histone H2B [Ixodes scapularis]	nuclear regulation	1	0_0_0_0_0_0_0_0_0_0_1_0_0_0_0_0	0	0	0	0	0	0	0	0	0	0	1	0	0	0	0	0	0	0	0	2	0	0	0	0	0	0	0	0	0	0	0	0	0	0	0	0	0	0	0	0	0	0	0	0	0
XP_029844797.1	histone H2B-like [Ixodes scapularis]	nuclear regulation	2	0_1_0_0_0_0_0_0_0_0_1_0_0_0_0_0	0	1	0	0	0	0	0	0	0	0	1	0	0	0	0	0	0	0	0	7	5	2	0	0	0	0	0	0	0	0	0	0	0	0	0	0	0	0	0	0	0	0	0	0	0
XP_029844798.1	histone H3-like [Ixodes scapularis]	nuclear regulation	4	0_1_1_1_1_0_0_0_0_0_0_0_0_0_0_0	0	1	1	1	1	0	0	0	0	0	0	0	0	0	0	0	0	0	0	16	11	6	7	6	5	5	3	3	4	4	3	0	0	2	0	0	0	0	0	0	0	0	0	0	0
XP_002406905.1	histone H3.1 [Ixodes scapularis]	nuclear regulation	4	0_1_1_1_1_0_0_0_0_0_0_0_0_0_0_0	0	1	1	1	1	0	0	0	0	0	0	0	0	0	0	0	0	0	0	11	7	6	5	6	5	5	3	3	4	4	3	0	0	2	0	0	0	0	0	0	0	0	0	0	0
XP_029837586.1	histone H4 [Ixodes scapularis]	nuclear regulation	14	0_1_1_1_1_1_1_1_1_1_1_1_1_1_1_0	0	1	1	1	1	1	1	1	1	1	1	1	1	1	1	0	0	0	0	28	32	31	20	22	16	11	8	10	12	10	10	4	3	5	3	3	3	4	3	3	3	3	3	4	4
MOY41790.1	putative histone h2a [Ixodes scapularis]	nuclear regulation	6	0_0_0_0_1_0_0_0_0_1_1_1_1_1_0_0	0	0	0	0	1	0	0	0	0	1	1	1	1	1	0	0	0	0	0	0	0	0	0	0	0	0	2	0	2	2	2	0	0	0	0	0	0	0	0	0	0	0	0	5	5
MOY37660.1	putative histone h2b [Ixodes scapularis]	nuclear regulation	1	0_0_0_0_0_0_0_0_0_0_1_0_0_0_0_0	0	0	0	0	0	0	0	0	0	0	1	0	0	0	0	0	0	0	0	2	0	0	0	0	0	0	0	0	0	0	0	0	0	0	0	0	0	0	0	0	0	0	0	0	0
XP_029851278.1	uncharacterized protein LOC115332937; putative histone H3 [Ixodes scapularis]	nuclear regulation	4	0_1_1_1_1_0_0_0_0_0_0_0_0_0_0_0	0	1	1	1	1	0	0	0	0	0	0	0	0	0	0	0	0	0	0	11	7	6	5	6	5	5	3	3	4	4	3	0	0	2	0	0	0	0	0	0	0	0	0	0	0
XP_029823633.1	Golgi-associated plant pathogenesis-related protein 1 [Ixodes scapularis]	protein export	1	0_0_0_0_0_0_0_0_1_0_0_0_0_0_0_0	0	0	0	0	0	0	0	0	1	0	0	0	0	0	0	0	0	0	0	0	0	0	0	0	0	0	0	0	0	0	0	0	0	0	0	0	0	0	0	0	2	2	2	0	0
XP_029845779.1	Golgi-associated plant pathogenesis-related protein 1-like [Ixodes scapularis]	protein export	1	0_0_0_0_0_0_0_0_1_0_0_0_0_0_0_0	0	0	0	0	0	0	0	0	1	0	0	0	0	0	0	0	0	0	0	0	0	0	0	0	0	0	0	0	0	0	0	0	0	0	0	0	0	0	0	0	3	0	2	0	0
XP_002414680.2	protein PRY1, partial [Ixodes scapularis]	protein export	1	0_0_0_0_0_0_0_0_1_0_0_0_0_0_0_0	0	0	0	0	0	0	0	0	1	0	0	0	0	0	0	0	0	0	0	0	0	0	0	0	0	0	0	0	0	0	0	0	0	0	0	0	0	0	0	0	2	0	2	0	0
XP_029825729.1	signal-regulatory protein beta-2, partial [Ixodes scapularis]	protein export	1	0_0_0_0_0_0_0_0_0_0_0_0_1_0_0_0	0	0	0	0	0	0	0	0	0	0	0	0	1	0	0	0	0	0	0	0	0	0	0	0	0	0	0	0	0	0	0	0	0	0	0	0	0	0	0	0	0	0	0	0	0
EEC17151.1	vesicle coat complex COPII, subunit SFB3, putative [Ixodes scapularis]	protein export	1	0_0_0_0_1_0_0_0_0_0_0_0_0_0_0_0	0	0	0	0	1	0	0	0	0	0	0	0	0	0	0	0	0	0	0	0	0	0	0	0	0	0	0	0	4	3	3	0	0	0	0	0	0	0	0	0	0	0	0	0	0
XP_002433656.2	endoplasmic reticulum chaperone BiP [Ixodes scapularis]	protein modification	4	0_0_0_0_0_0_0_0_0_0_1_1_1_0_1_0	0	0	0	0	0	0	0	0	0	0	1	1	1	0	1	0	0	0	0	3	0	0	2	0	0	0	0	0	0	0	0	0	0	0	0	0	0	0	0	0	0	0	0	0	0
XP_029828017.1	heat shock 70 kDa protein 1A [Ixodes scapularis]	protein modification	1	0_1_0_0_0_0_0_0_0_0_0_0_0_0_0_0	0	1	0	0	0	0	0	0	0	0	0	0	0	0	0	0	0	0	0	3	2	2	0	0	0	0	0	0	0	0	0	0	0	0	0	0	0	0	0	0	0	0	0	0	0
XP_002407132.1	heat shock 70 kDa protein cognate 4 [Ixodes scapularis]	protein modification	13	0_1_1_1_1_1_1_1_0_1_1_1_1_1_1_0	0	1	1	1	1	1	1	1	0	1	1	1	1	1	1	0	0	0	0	5	5	4	6	4	2	4	2	4	14	14	13	0	4	6	0	3	4	2	0	2	0	0	0	13	12
XP_002433722.1	heat shock protein 60A [Ixodes scapularis]	protein modification	3	0_0_0_0_0_0_0_0_0_0_1_1_1_0_0_0	0	0	0	0	0	0	0	0	0	0	1	1	1	0	0	0	0	0	0	0	0	0	0	0	0	0	0	0	0	0	0	0	0	0	0	0	0	0	0	0	0	0	0	0	0
XP_002415926.2	heat shock protein 68 [Ixodes scapularis]	protein modification	9	0_1_1_0_1_0_0_0_0_1_1_1_1_1_1_0	0	1	1	0	1	0	0	0	0	1	1	1	1	1	1	0	0	0	0	2	2	2	3	2	0	2	0	0	4	3	2	0	0	0	0	0	2	2	0	0	0	0	0	3	3
XP_002406560.2	heat shock protein 68 [Ixodes scapularis]	protein modification	8	0_1_0_0_1_0_0_0_0_1_1_1_1_1_1_0	0	1	0	0	1	0	0	0	0	1	1	1	1	1	1	0	0	0	0	4	3	3	3	0	0	0	0	0	3	2	2	0	0	0	0	0	2	0	0	0	0	0	0	3	3
XP_029827200.1	heat shock protein 68-like [Ixodes scapularis]	protein modification	9	0_1_1_0_1_0_0_0_0_1_1_1_1_1_1_0	0	1	1	0	1	0	0	0	0	1	1	1	1	1	1	0	0	0	0	5	4	4	4	2	0	2	0	0	4	3	2	0	0	0	0	0	2	2	0	0	0	0	0	3	3
XP_029837186.1	heat shock protein 68-like [Ixodes scapularis]	protein modification	9	0_1_1_0_1_0_0_0_0_1_1_1_1_1_1_0	0	1	1	0	1	0	0	0	0	1	1	1	1	1	1	0	0	0	0	2	2	2	3	2	0	2	0	0	4	3	2	0	0	0	0	0	2	2	0	0	0	0	0	3	3
XP_029839914.1	heat shock protein 68-like [Ixodes scapularis]	protein modification	8	0_1_0_0_1_0_0_0_0_1_1_1_1_1_1_0	0	1	0	0	1	0	0	0	0	1	1	1	1	1	1	0	0	0	0	4	3	3	3	0	0	0	0	0	3	2	2	0	0	0	0	0	2	0	0	0	0	0	0	3	3
XP_029829419.1	heat shock protein beta-1 [Ixodes scapularis]	protein modification	6	0_0_1_0_1_0_0_0_0_0_0_1_1_1_1_0	0	0	1	0	1	0	0	0	0	0	0	1	1	1	1	0	0	0	0	0	0	0	2	2	2	0	0	0	3	3	3	0	0	0	0	0	0	0	0	0	0	0	0	0	0
XP_029834818.1	heat shock protein HSP 90-alpha [Ixodes scapularis]	protein modification	6	0_0_0_0_1_0_0_0_0_0_1_1_1_1_1_0	0	0	0	0	1	0	0	0	0	0	1	1	1	1	1	0	0	0	0	0	0	0	0	0	0	0	0	0	5	2	0	0	0	0	0	0	0	0	0	0	2	0	0	0	0
EEC20460.1	heat shock protein, putative [Ixodes scapularis]	protein modification	6	0_1_1_0_1_0_0_0_0_0_0_0_1_1_1_0	0	1	1	0	1	0	0	0	0	0	0	0	1	1	1	0	0	0	0	2	2	2	2	2	0	2	0	0	2	2	0	0	0	0	0	0	0	2	0	0	0	0	0	0	0
EEC14892.1	heat shock protein, putative, partial [Ixodes scapularis]	protein modification	5	0_0_1_0_1_0_0_0_0_0_0_0_1_1_1_0	0	0	1	0	1	0	0	0	0	0	0	0	1	1	1	0	0	0	0	0	0	0	2	2	0	2	0	0	2	2	0	0	0	0	0	0	0	2	0	0	0	0	0	0	0
XP_002406442.2	protein disulfide-isomerase A3 [Ixodes scapularis]	protein modification	2	0_0_0_0_0_0_0_0_0_0_0_1_1_0_0_0	0	0	0	0	0	0	0	0	0	0	0	1	1	0	0	0	0	0	0	0	0	0	0	0	0	0	0	0	0	0	0	0	0	0	0	0	0	0	0	0	0	0	0	0	0
MOY44804.1	protein disulfide-isomerase a3-like isoform x1 [Ixodes scapularis]	protein modification	2	0_0_0_0_0_0_0_0_0_0_0_1_1_0_0_0	0	0	0	0	0	0	0	0	0	0	0	1	1	0	0	0	0	0	0	0	0	0	0	0	0	0	0	0	0	0	0	0	0	0	0	0	0	0	0	0	0	0	0	0	0
MOY38975.1	putative heat shock protein [Ixodes scapularis]	protein modification	5	0_0_0_0_1_0_0_0_0_0_0_1_1_1_1_0	0	0	0	0	1	0	0	0	0	0	0	1	1	1	1	0	0	0	0	0	0	0	0	0	0	0	0	0	2	2	2	0	0	0	0	0	0	0	0	0	0	0	0	0	0
MOY44703.1	putative heat shock protein [Ixodes scapularis]	protein modification	5	0_0_0_0_1_0_0_0_0_0_0_1_1_1_1_0	0	0	0	0	1	0	0	0	0	0	0	1	1	1	1	0	0	0	0	0	0	0	0	0	0	0	0	0	0	2	2	0	0	0	0	0	0	0	0	0	0	0	0	0	0
MOY43800.1	putative heat shock protein [Ixodes scapularis]	protein modification	4	0_0_0_0_0_0_0_0_0_0_1_0_1_1_1_0	0	0	0	0	0	0	0	0	0	0	1	0	1	1	1	0	0	0	0	0	0	0	0	0	0	0	0	0	0	3	0	0	0	0	0	0	0	0	0	0	0	0	0	0	0
MOY44821.1	putative heat shock protein [Ixodes scapularis]	protein modification	4	0_0_0_0_0_0_0_0_0_0_1_1_1_0_1_0	0	0	0	0	0	0	0	0	0	0	1	1	1	0	1	0	0	0	0	0	0	0	0	0	0	0	0	0	0	0	0	0	0	0	0	0	0	0	0	0	0	0	0	0	0
MOY35840.1	putative heat shock protein 70 b2 [Ixodes scapularis]	protein modification	8	0_0_1_0_1_0_0_0_0_1_1_1_1_1_1_0	0	0	1	0	1	0	0	0	0	1	1	1	1	1	1	0	0	0	0	0	0	0	3	2	0	2	0	0	4	3	2	0	0	0	0	0	2	2	0	0	0	0	0	3	3
MOY44087.1	putative lysosomal acid phosphatase [Ixodes scapularis]	protein modification	16	1_1_1_1_1_1_1_1_1_1_1_1_1_1_1_1	1	1	1	1	1	1	1	1	1	1	1	1	1	1	1	1	0	3	4	14	16	13	17	15	16	17	15	18	20	17	19	14	12	15	13	13	12	17	16	17	18	17	16	21	23
MOY44810.1	putative lysosomal acid phosphatase [Ixodes scapularis]	protein modification	15	0_1_1_1_1_1_1_1_1_1_1_1_1_1_1_1	0	1	1	1	1	1	1	1	1	1	1	1	1	1	1	1	0	0	0	2	5	4	4	6	7	5	5	6	8	8	8	2	4	4	4	6	5	9	7	6	7	6	7	10	11
XP_002410320.1	testicular acid phosphatase homolog; Histidine phosphatase domain [Ixodes scapularis]	protein modification	16	1_1_1_1_1_1_1_1_1_1_1_1_1_1_1_1	1	1	1	1	1	1	1	1	1	1	1	1	1	1	1	1	0	4	5	15	20	16	20	20	22	21	19	25	28	24	28	15	15	18	16	18	16	25	22	22	26	25	25	31	34
XP_029849090.1	cathepsin D [Ixodes scapularis]	protease- A1	2	0_0_0_0_0_0_0_0_0_0_0_0_1_0_1_0	0	0	0	0	0	0	0	0	0	0	0	0	1	0	1	0	0	0	0	0	0	0	0	0	0	0	0	0	0	0	0	0	0	0	0	0	0	0	0	0	0	0	0	0	0
MOY36011.1	putative cathepsin d [Ixodes scapularis]	protease- A1	2	0_0_0_0_0_0_0_0_0_0_0_0_1_0_1_0	0	0	0	0	0	0	0	0	0	0	0	0	1	0	1	0	0	0	0	0	0	0	0	0	0	0	0	0	0	0	0	0	0	0	0	0	0	0	0	0	0	0	0	0	0
MOY36056.1	putative chain a cathepsin d [Ixodes scapularis]	protease- A1	1	0_0_0_0_0_0_0_0_0_0_0_0_0_0_1_0	0	0	0	0	0	0	0	0	0	0	0	0	0	0	1	0	0	0	0	0	0	0	0	0	0	0	0	0	0	0	0	0	0	0	0	0	0	0	0	0	0	0	0	0	0
MOY43760.1	putative cathepsin b precursor [Ixodes scapularis]	protease- C1	5	0_0_0_0_0_0_0_0_0_0_1_1_1_1_1_0	0	0	0	0	0	0	0	0	0	0	1	1	1	1	1	0	0	0	0	0	0	0	0	0	0	0	0	0	0	0	0	0	0	0	0	0	0	0	0	2	0	0	0	0	0
MOY44499.1	putative cathepsin c [Ixodes scapularis]	protease- C1	3	0_0_0_0_0_0_0_0_0_0_0_0_1_1_1_0	0	0	0	0	0	0	0	0	0	0	0	0	1	1	1	0	0	0	0	0	0	0	0	0	0	0	0	0	0	0	0	0	0	0	0	0	0	0	0	0	0	0	0	0	0
MOY36009.1	putative cathepsin c precursor [Ixodes scapularis]	protease- C1	4	0_0_0_0_0_0_0_0_0_0_1_0_1_1_1_0	0	0	0	0	0	0	0	0	0	0	1	0	1	1	1	0	0	0	0	0	0	0	0	0	0	0	0	0	0	0	0	0	0	0	0	0	0	0	0	0	0	0	0	0	0
MOY36012.1	putative cathepsin c precursor [Ixodes scapularis]	protease- C1	4	0_0_0_0_0_0_0_0_0_0_1_0_1_1_1_0	0	0	0	0	0	0	0	0	0	0	1	0	1	1	1	0	0	0	0	0	0	0	0	0	0	0	0	0	0	0	0	0	0	0	0	0	0	0	0	0	0	0	0	0	0
MOY36029.1	putative cathepsin l-like cysteine proteinase b [Ixodes scapularis]	protease- C1	4	0_0_0_0_1_1_1_1_0_0_0_0_0_0_0_0	0	0	0	0	1	1	1	1	0	0	0	0	0	0	0	0	0	0	0	0	0	0	0	0	0	0	0	0	0	3	2	0	2	2	2	3	3	2	2	2	0	0	0	0	0
XP_029826915.1	angiotensin-converting enzyme [Ixodes scapularis]	protease- M12	6	0_0_0_0_0_0_0_0_0_0_1_1_1_1_1_1	0	0	0	0	0	0	0	0	0	0	1	1	1	1	1	1	0	0	0	0	0	0	0	0	0	0	0	0	0	0	0	0	0	0	0	0	0	0	0	2	0	0	0	0	0
XP_029822280.1	angiotensin-converting enzyme-like [Ixodes scapularis]	protease- M12	5	0_0_0_0_0_0_0_0_0_0_1_1_1_1_1_0	0	0	0	0	0	0	0	0	0	0	1	1	1	1	1	0	0	0	0	0	0	0	0	0	0	0	0	0	0	0	0	0	0	0	0	0	0	0	0	2	0	0	0	0	0
EEC19964.1	conserved hypothetical protein; putative zinc-dependent metalloprotease [Ixodes scapularis]	protease- M12	13	0_0_1_1_1_1_1_1_1_1_1_1_1_1_1_0	0	0	1	1	1	1	1	1	1	1	1	1	1	1	1	0	0	0	0	0	0	2	2	0	2	3	3	4	3	4	4	2	2	3	2	3	3	7	7	6	3	3	3	9	9
EEC00593.1	meprin A metalloprotease, putative [Ixodes scapularis]	protease- M12	1	0_0_0_0_0_0_0_0_0_0_0_0_1_0_0_0	0	0	0	0	0	0	0	0	0	0	0	0	1	0	0	0	0	0	0	0	0	0	0	0	0	0	0	0	0	0	0	0	0	0	0	0	0	0	0	0	0	0	0	0	0
JC7969	metalloprotease 1; putative salp 15 superfamily [Ixodes scapularis]	protease- M12	6	0_0_0_0_0_0_0_0_0_1_1_1_1_1_1_0	0	0	0	0	0	0	0	0	0	1	1	1	1	1	1	0	0	0	0	0	0	0	0	0	0	0	0	0	0	0	0	0	0	0	0	0	0	0	0	0	2	0	0	3	3
EEC12990.1	metalloprotease, putative [Ixodes scapularis]	protease- M12	5	0_0_0_0_0_0_0_0_0_0_1_1_1_1_1_0	0	0	0	0	0	0	0	0	0	0	1	1	1	1	1	0	0	0	0	0	0	0	0	0	0	0	0	0	0	0	0	0	0	0	0	0	0	0	0	0	0	0	0	0	0
EEC12993.1	metalloprotease, putative [Ixodes scapularis]	protease- M12	1	0_0_0_0_0_0_0_0_0_0_1_0_0_0_0_0	0	0	0	0	0	0	0	0	0	0	1	0	0	0	0	0	0	0	0	0	0	0	0	0	0	0	0	0	0	0	0	0	0	0	0	0	0	0	0	0	0	0	0	0	0
XP_029832502.1	protein SpAN isoform X1 [Ixodes scapularis]	protease- M12	1	0_0_0_0_0_0_0_0_0_0_0_0_1_0_0_0	0	0	0	0	0	0	0	0	0	0	0	0	1	0	0	0	0	0	0	0	0	0	0	0	0	0	0	0	0	0	0	0	0	0	0	0	0	0	0	0	0	0	0	0	0
MOY34048.1	putative secreted metalloprotease; putative salp 15 superfamily [Ixodes scapularis]	protease- M12	6	0_0_0_0_0_0_0_0_0_1_1_1_1_1_1_0	0	0	0	0	0	0	0	0	0	1	1	1	1	1	1	0	0	0	0	0	0	0	0	0	0	0	0	0	0	0	0	0	0	0	0	0	0	0	0	0	2	0	0	4	4
EEC19962.1	salivary gland metalloprotease, putative [Ixodes scapularis]	protease- M12	6	0_0_0_0_0_0_0_0_0_1_1_1_1_1_1_0	0	0	0	0	0	0	0	0	0	1	1	1	1	1	1	0	0	0	0	0	0	0	0	0	0	0	0	0	0	0	0	0	0	0	0	0	0	0	0	0	0	0	0	2	2
EEC19963.1	secreted metalloprotease, putative [Ixodes scapularis]	protease- M12	2	0_0_0_0_0_0_0_0_0_0_1_0_0_1_0_0	0	0	0	0	0	0	0	0	0	0	1	0	0	1	0	0	0	0	0	0	0	0	0	0	0	0	0	0	0	0	0	0	0	0	0	0	0	0	0	0	0	0	0	0	3
EEC12992.1	secreted metalloprotease, putative [Ixodes scapularis]	protease- M12	1	0_0_0_0_0_0_0_0_0_0_0_0_0_1_0_0	0	0	0	0	0	0	0	0	0	0	0	0	0	1	0	0	0	0	0	0	0	0	0	0	0	0	0	0	0	0	0	0	0	0	0	0	0	0	0	0	0	0	0	0	0
AAM93652.1	truncated secreted metalloprotease [Ixodes scapularis]	protease- M12	12	0_0_1_1_1_1_1_1_0_1_1_1_1_1_1_0	0	0	1	1	1	1	1	1	0	1	1	1	1	1	1	0	0	0	0	0	0	2	2	0	2	3	3	3	3	4	3	2	2	3	2	3	3	6	6	5	2	0	0	9	9
AAM93653.1	truncated secreted metalloprotease [Ixodes scapularis]	protease- M12	1	0_0_0_0_0_0_0_0_0_0_1_0_0_0_0_0	0	0	0	0	0	0	0	0	0	0	1	0	0	0	0	0	0	0	0	0	0	0	0	0	0	0	0	0	0	0	0	0	0	0	0	0	0	0	0	0	0	0	0	0	2
XP_029825265.1	uncharacterized protein LOC115310919; putative Zinc-dependent metalloprotease [Ixodes scapularis]	protease- M12	1	0_0_0_0_0_0_0_0_1_0_0_0_0_0_0_0	0	0	0	0	0	0	0	0	1	0	0	0	0	0	0	0	0	0	0	0	0	0	0	0	0	0	0	0	0	0	0	0	0	0	0	0	0	0	0	0	2	2	2	0	0
XP_029835459.1	uncharacterized protein LOC8034850; putative zinc-dependent metalloprotease [Ixodes scapularis]	protease- M12	3	0_0_0_0_0_0_0_1_0_0_1_0_0_1_0_0	0	0	0	0	0	0	0	1	0	0	1	0	0	1	0	0	0	0	0	0	0	0	0	0	0	0	0	0	0	0	0	0	0	0	0	0	0	2	2	0	0	0	0	0	0
XP_029826699.1	venom metalloproteinase antarease-like TtrivMP_A [Ixodes scapularis]	protease- M12	7	0_0_0_0_0_0_0_1_0_1_1_1_1_1_1_0	0	0	0	0	0	0	0	1	0	1	1	1	1	1	1	0	0	0	0	0	0	0	0	0	0	0	0	2	0	0	2	0	0	0	0	0	0	2	2	2	0	0	0	4	4
XP_029849422.1	venom metalloproteinase antarease-like TtrivMP_A [Ixodes scapularis]	protease- M12	7	0_0_0_0_0_0_0_0_1_1_1_1_1_1_1_0	0	0	0	0	0	0	0	0	1	1	1	1	1	1	1	0	0	0	0	0	0	0	0	0	0	0	0	0	0	0	0	0	0	0	0	0	0	0	0	0	4	2	2	3	3
XP_029826701.1	venom metalloproteinase antarease-like TtrivMP_A; putative salp 15 superfamily [Ixodes scapularis]	protease- M12	6	0_0_0_0_0_0_0_0_0_1_1_1_1_1_1_0	0	0	0	0	0	0	0	0	0	1	1	1	1	1	1	0	0	0	0	0	0	0	0	0	0	0	0	0	0	0	0	0	0	0	0	0	0	0	0	0	2	0	0	4	4
XP_029835449.1	venom metalloproteinase antarease-like TtrivMP_A [Ixodes scapularis]	protease- M12	5	0_0_0_0_0_0_0_0_0_0_1_1_1_1_1_0	0	0	0	0	0	0	0	0	0	0	1	1	1	1	1	0	0	0	0	0	0	0	0	0	0	0	0	0	0	0	0	0	0	0	0	0	0	0	0	0	0	0	0	0	0
XP_029835450.1	venom metalloproteinase antarease-like TtrivMP_A [Ixodes scapularis]	protease- M12	5	0_0_0_0_0_0_0_0_0_0_1_1_1_1_1_0	0	0	0	0	0	0	0	0	0	0	1	1	1	1	1	0	0	0	0	0	0	0	0	0	0	0	0	0	0	0	0	0	0	0	0	0	0	0	0	0	0	0	0	0	0
XP_029835461.1	venom metalloproteinase antarease-like TtrivMP_A [Ixodes scapularis]	protease- M12	5	0_0_0_0_0_0_0_0_0_0_1_1_1_1_1_0	0	0	0	0	0	0	0	0	0	0	1	1	1	1	1	0	0	0	0	0	0	0	0	0	0	0	0	0	0	0	0	0	0	0	0	0	0	0	0	0	0	0	0	0	0
XP_029826700.1	venom metalloproteinase antarease-like TtrivMP_A [Ixodes scapularis]	protease- M12	1	0_0_0_0_0_0_0_0_0_0_1_0_0_0_0_0	0	0	0	0	0	0	0	0	0	0	1	0	0	0	0	0	0	0	0	0	0	0	0	0	0	0	0	0	0	0	0	0	0	0	0	0	0	0	0	0	0	0	0	0	2
XP_029850382.1	neprilysin-1-like; putative zinc-dependent metalloprotease [Ixodes scapularis]	protease- M13	1	0_0_0_0_0_0_0_0_1_0_0_0_0_0_0_0	0	0	0	0	0	0	0	0	1	0	0	0	0	0	0	0	0	0	0	0	0	0	0	0	0	0	0	0	0	0	0	0	0	0	0	0	0	0	0	0	7	6	7	0	0
XP_029824984.1	neprilysin-4-like; putative zinc-dependent metalloprotease [Ixodes scapularis]	protease- M13	2	1_0_0_0_0_0_0_0_1_0_0_0_0_0_0_0	1	0	0	0	0	0	0	0	1	0	0	0	0	0	0	0	0	2	2	0	0	0	0	0	0	0	0	0	0	0	0	0	0	0	0	0	0	0	0	0	4	4	3	0	0
EEC00439.1	angiotensin-I converting enzyme, putative, partial [Ixodes scapularis]	protease- M2	5	0_0_0_0_0_0_0_0_0_0_1_1_1_1_1_0	0	0	0	0	0	0	0	0	0	0	1	1	1	1	1	0	0	0	0	0	0	0	0	0	0	0	0	0	0	0	0	0	0	0	0	0	0	0	0	0	0	0	0	0	0
AAY66737.1	truncated angiotensin-converting enzyme-like protein, partial [Ixodes scapularis]	protease- M2	1	0_0_0_0_0_0_0_0_0_0_0_0_0_1_0_0	0	0	0	0	0	0	0	0	0	0	0	0	0	1	0	0	0	0	0	0	0	0	0	0	0	0	0	0	0	0	0	0	0	0	0	0	0	0	0	0	0	0	0	0	0
XP_029841459.1	peptidase M20 domain-containing protein 2 [Ixodes scapularis]	protease- M20	1	0_0_0_0_0_0_0_0_0_0_1_0_0_0_0_0	0	0	0	0	0	0	0	0	0	0	1	0	0	0	0	0	0	0	0	0	0	0	0	0	0	0	0	0	0	0	0	0	0	0	0	0	0	0	0	0	0	0	0	0	0
MOY43909.1	putative aminobenzoyl-glutamate utilization protein b; M20 Peptidase aminoacylase 1-like protein [Ixodes scapularis]	protease- M20	1	0_0_0_0_0_0_0_0_0_0_1_0_0_0_0_0	0	0	0	0	0	0	0	0	0	0	1	0	0	0	0	0	0	0	0	0	0	0	0	0	0	0	0	0	0	0	0	0	0	0	0	0	0	0	0	0	0	0	0	0	0
MOY36946.1	putative thimet oligopeptidase [Ixodes scapularis]	protease- M3	2	0_0_0_0_0_0_0_0_0_0_1_1_0_0_0_0	0	0	0	0	0	0	0	0	0	0	1	1	0	0	0	0	0	0	0	0	0	0	0	0	0	0	0	0	0	0	0	0	0	0	0	0	0	0	0	0	0	0	0	0	0
XP_029841383.1	thimet oligopeptidase [Ixodes scapularis]	protease- M3	3	0_0_0_0_0_0_0_0_0_0_1_1_1_0_0_0	0	0	0	0	0	0	0	0	0	0	1	1	1	0	0	0	0	0	0	0	0	0	0	0	0	0	0	0	0	0	0	0	0	0	0	0	0	0	0	0	0	0	0	0	0
XP_029839442.1	thimet oligopeptidase [Ixodes scapularis]	protease- M3	2	0_0_0_0_0_0_0_0_0_0_1_1_0_0_0_0	0	0	0	0	0	0	0	0	0	0	1	1	0	0	0	0	0	0	0	0	0	0	0	0	0	0	0	0	0	0	0	0	0	0	0	0	0	0	0	0	0	0	0	0	0
EEC04204.1	thimet oligopeptidase, putative [Ixodes scapularis]	protease- M3	1	0_0_0_0_0_0_0_0_0_0_1_0_0_0_0_0	0	0	0	0	0	0	0	0	0	0	1	0	0	0	0	0	0	0	0	0	0	0	0	0	0	0	0	0	0	0	0	0	0	0	0	0	0	0	0	0	0	0	0	0	0
EEC16348.1	thimet oligopeptidase, putative, partial [Ixodes scapularis]	protease- M3	2	0_0_0_0_0_0_0_0_0_0_1_1_0_0_0_0	0	0	0	0	0	0	0	0	0	0	1	1	0	0	0	0	0	0	0	0	0	0	0	0	0	0	0	0	0	0	0	0	0	0	0	0	0	0	0	0	0	0	0	0	0
XP_029825533.1	phenoloxidase-activating factor 2 isoform X1 [Ixodes scapularis]	protease- S1	7	0_0_0_0_1_0_0_0_0_1_1_1_1_1_1_0	0	0	0	0	1	0	0	0	0	1	1	1	1	1	1	0	0	0	0	0	0	0	0	0	0	0	0	0	3	2	2	0	0	0	0	0	0	0	0	0	0	0	0	0	2
XP_029825536.1	phenoloxidase-activating factor 2 isoform X2 [Ixodes scapularis]	protease- S1	7	0_0_0_0_1_0_0_0_0_1_1_1_1_1_1_0	0	0	0	0	1	0	0	0	0	1	1	1	1	1	1	0	0	0	0	0	0	0	0	0	0	0	0	0	3	2	2	0	0	0	0	0	0	0	0	0	0	0	0	0	2
XP_029825562.1	basic proline-rich protein; putative trypsin-like serine protease [Ixodes scapularis]	protease- S1	7	0_0_0_0_1_0_0_0_0_1_1_1_1_1_1_0	0	0	0	0	1	0	0	0	0	1	1	1	1	1	1	0	0	0	0	0	0	0	0	0	0	0	0	0	0	3	2	0	0	0	0	0	0	0	0	0	0	0	0	0	2
EEC06195.1	chymotrypsin-C precursor, putative [Ixodes scapularis]	protease- S1	2	1_0_0_0_0_0_0_0_1_0_0_0_0_0_0_0	1	0	0	0	0	0	0	0	1	0	0	0	0	0	0	0	0	2	3	0	0	0	0	0	0	0	0	0	0	0	0	0	0	0	0	0	0	0	0	0	10	8	9	0	0
EEC20599.1	peptidase, putative [Ixodes scapularis]	protease- S1	1	0_0_0_0_0_0_0_0_1_0_0_0_0_0_0_0	0	0	0	0	0	0	0	0	1	0	0	0	0	0	0	0	0	0	0	0	0	0	0	0	0	0	0	0	0	0	0	0	0	0	0	0	0	0	0	0	3	3	3	0	0
XP_002410750.2	putative serine protease 45 [Ixodes scapularis]	protease- S1	5	0_0_0_0_0_0_0_0_0_1_1_1_1_1_0_0	0	0	0	0	0	0	0	0	0	1	1	1	1	1	0	0	0	0	0	0	0	0	0	0	0	0	0	0	0	0	0	0	0	0	0	0	0	0	0	0	0	0	0	4	4
MOY40844.1	putative serine protease-like protein precursor [Ixodes scapularis]	protease- S1	1	0_0_0_0_0_0_0_0_1_0_0_0_0_0_0_0	0	0	0	0	0	0	0	0	1	0	0	0	0	0	0	0	0	0	2	0	0	0	0	0	0	0	0	0	0	0	0	0	0	0	0	0	0	0	0	0	7	5	6	0	0
XP_029835902.1	trypsin-1 [Ixodes scapularis]	protease- S1	1	0_0_0_0_0_0_0_0_1_0_0_0_0_0_0_0	0	0	0	0	0	0	0	0	1	0	0	0	0	0	0	0	0	0	0	0	0	0	0	0	0	0	0	0	0	0	0	0	0	0	0	0	0	0	0	0	3	3	3	0	0
EEC08765.1	trypsin, putative, partial [Ixodes scapularis]	protease- S1	5	0_0_0_0_0_0_0_0_0_0_1_1_1_1_1_0	0	0	0	0	0	0	0	0	0	0	1	1	1	1	1	0	0	0	0	0	0	0	0	0	0	0	0	0	0	0	0	0	0	0	0	0	0	0	0	0	0	0	0	0	0
XP_029832992.1	chymotrypsin-like protease CTRL-1 [Ixodes scapularis]	protease- S8	1	0_0_0_0_0_0_0_0_1_0_0_0_0_0_0_0	0	0	0	0	0	0	0	0	1	0	0	0	0	0	0	0	0	0	2	0	0	0	0	0	0	0	0	0	0	0	0	0	0	0	0	0	0	0	0	0	5	4	5	0	0
XP_029835341.1	chymotrypsin-like protease CTRL-1 [Ixodes scapularis]	protease- S8	1	0_0_0_0_0_0_0_0_1_0_0_0_0_0_0_0	0	0	0	0	0	0	0	0	1	0	0	0	0	0	0	0	0	0	2	0	0	0	0	0	0	0	0	0	0	0	0	0	0	0	0	0	0	0	0	0	5	5	5	0	0
XP_029848359.1	chymotrypsin-like protease CTRL-1 [Ixodes scapularis]	protease- S8	1	0_0_0_0_0_0_0_0_1_0_0_0_0_0_0_0	0	0	0	0	0	0	0	0	1	0	0	0	0	0	0	0	0	0	0	0	0	0	0	0	0	0	0	0	0	0	0	0	0	0	0	0	0	0	0	0	3	3	3	0	0
EEC05706.1	aminobenzoyl-glutamate utilization protein B, putative, partial [Ixodes scapularis]	protease-M20	1	0_0_0_0_0_0_0_0_0_0_1_0_0_0_0_0	0	0	0	0	0	0	0	0	0	0	1	0	0	0	0	0	0	0	0	0	0	0	0	0	0	0	0	0	0	0	0	0	0	0	0	0	0	0	0	0	0	0	0	0	0
XP_029842938.1	dipeptidyl peptidase 3-like [Ixodes scapularis]	protease-M49	1	0_0_0_0_0_0_0_0_0_0_0_0_0_1_0_0	0	0	0	0	0	0	0	0	0	0	0	0	0	1	0	0	0	0	0	0	0	0	0	0	0	0	0	0	0	0	0	0	0	0	0	0	0	0	0	0	0	0	0	0	0
EEC16244.1	dipeptidyl peptidase III, putative, partial [Ixodes scapularis]	protease-M49	4	0_0_0_0_0_0_0_0_0_0_1_0_1_1_1_0	0	0	0	0	0	0	0	0	0	0	1	0	1	1	1	0	0	0	0	0	0	0	0	0	0	0	0	0	0	0	0	0	0	0	0	0	0	0	0	0	0	0	0	0	0
MOY38624.1	putative dipeptidyl peptidase 3 [Ixodes scapularis]	protease-M49	3	0_0_0_0_0_0_0_0_0_0_1_0_1_0_1_0	0	0	0	0	0	0	0	0	0	0	1	0	1	0	1	0	0	0	0	0	0	0	0	0	0	0	0	0	0	0	0	0	0	0	0	0	0	0	0	0	0	0	0	0	0
XP_002402192.1	polyubiquitin-C [Ixodes scapularis]	proteasome machinery	6	0_0_1_0_1_0_0_0_0_0_1_1_1_1_0_0	0	0	1	0	1	0	0	0	0	0	1	1	1	1	0	0	0	0	0	0	2	0	2	2	3	0	0	2	2	2	2	0	0	2	0	0	0	0	2	0	0	0	0	0	2
XP_029829699.1	proteasome subunit alpha type-5-like [Ixodes scapularis]	proteasome machinery	2	0_0_0_0_0_0_0_0_0_0_1_0_0_1_0_0	0	0	0	0	0	0	0	0	0	0	1	0	0	1	0	0	0	0	0	0	0	0	0	0	0	0	0	0	0	0	0	0	0	0	0	0	0	0	0	0	0	0	0	2	0
XP_002411749.1	proteasome subunit alpha type-6 [Ixodes scapularis]	proteasome machinery	1	0_0_0_0_0_0_0_0_0_0_1_0_0_0_0_0	0	0	0	0	0	0	0	0	0	0	1	0	0	0	0	0	0	0	0	0	0	0	0	0	0	0	0	0	0	0	0	0	0	0	0	0	0	0	0	0	0	0	0	0	0
XP_029825952.1	proteasome subunit alpha type-7 [Ixodes scapularis]	proteasome machinery	1	0_0_0_0_0_0_0_0_0_0_1_0_0_0_0_0	0	0	0	0	0	0	0	0	0	0	1	0	0	0	0	0	0	0	0	0	0	0	0	0	0	0	0	0	0	0	0	0	0	0	0	0	0	0	0	0	0	0	0	0	0
MOY42042.1	putative polyubiquitin [Ixodes scapularis]	proteasome machinery	6	0_0_1_0_1_0_0_0_0_0_1_1_1_1_0_0	0	0	1	0	1	0	0	0	0	0	1	1	1	1	0	0	0	0	0	0	2	0	2	2	3	0	0	2	2	2	2	0	0	2	0	0	0	0	2	0	0	0	0	0	2
MOY42407.1	putative polyubiquitin-b [Ixodes scapularis]	proteasome machinery	6	0_0_1_0_1_0_0_0_0_0_1_1_1_1_0_0	0	0	1	0	1	0	0	0	0	0	1	1	1	1	0	0	0	0	0	0	2	0	2	2	3	0	0	2	2	2	2	0	0	2	0	0	0	0	2	0	0	0	0	0	2
MOY43199.1	putative polyubiquitin-b [Ixodes scapularis]	proteasome machinery	6	0_0_1_0_1_0_0_0_0_0_1_1_1_1_0_0	0	0	1	0	1	0	0	0	0	0	1	1	1	1	0	0	0	0	0	0	2	0	2	2	3	0	0	2	2	2	2	0	0	2	0	0	0	0	2	0	0	0	0	0	2
MOY41750.1	putative proteasome alpha subunit [Ixodes scapularis]	proteasome machinery	2	0_0_0_0_0_0_0_0_0_0_1_0_0_1_0_0	0	0	0	0	0	0	0	0	0	0	1	0	0	1	0	0	0	0	0	0	0	0	0	0	0	0	0	0	0	0	0	0	0	0	0	0	0	0	0	0	0	0	0	2	0
XP_002434373.1	small ubiquitin-related modifier 3-like [Ixodes scapularis]	proteasome machinery	3	0_0_0_0_0_0_0_0_0_0_1_1_1_0_0_0	0	0	0	0	0	0	0	0	0	0	1	1	1	0	0	0	0	0	0	0	0	0	0	0	0	0	0	0	0	0	0	0	0	0	0	0	0	0	0	0	0	0	0	0	0
EEC00212.1	40S ribosomal protein S27A, putative [Ixodes scapularis]	protein synthesis	6	0_0_1_0_1_0_0_0_0_0_1_1_1_1_0_0	0	0	1	0	1	0	0	0	0	0	1	1	1	1	0	0	0	0	0	0	2	0	2	2	3	0	0	2	2	2	2	0	0	2	0	0	0	0	2	0	0	0	0	0	2
XP_002411147.1	elongation factor 1-alpha [Ixodes scapularis]	protein synthesis	1	0_0_0_0_0_0_0_0_0_0_0_0_1_0_0_0	0	0	0	0	0	0	0	0	0	0	0	0	1	0	0	0	0	0	0	0	0	0	0	0	0	0	0	0	0	0	2	0	0	0	0	0	0	0	0	0	2	0	0	0	0
EEC20173.1	elongation factor, putative [Ixodes scapularis]	protein synthesis	2	0_0_0_0_0_0_0_0_0_0_0_0_1_0_1_0	0	0	0	0	0	0	0	0	0	0	0	0	1	0	1	0	0	0	0	0	0	0	0	0	0	0	0	0	0	0	0	0	0	0	0	0	0	0	0	0	0	0	0	0	0
MOY35955.1	putative elongation factor 2 [Ixodes scapularis]	protein synthesis	1	0_1_0_0_0_0_0_0_0_0_0_0_0_0_0_0	0	1	0	0	0	0	0	0	0	0	0	0	0	0	0	0	0	0	0	2	2	0	0	0	0	0	0	0	0	0	0	0	0	0	0	0	0	0	0	0	0	0	0	0	0
MOY40554.1	putative ribosomal protein s8 [Ixodes scapularis]	protein synthesis	1	0_1_0_0_0_0_0_0_0_0_0_0_0_0_0_0	0	1	0	0	0	0	0	0	0	0	0	0	0	0	0	0	0	0	0	0	2	2	0	0	0	0	0	0	0	0	0	0	0	0	0	0	0	0	0	0	0	0	0	0	0
MOY44294.1	putative translation elongation factor ef-1 alpha/tu [Ixodes scapularis]	protein synthesis	1	0_0_0_0_0_0_0_0_0_0_0_0_1_0_0_0	0	0	0	0	0	0	0	0	0	0	0	0	1	0	0	0	0	0	0	0	0	0	0	0	0	0	0	0	0	0	2	0	0	0	0	0	0	0	0	0	2	0	0	0	0
MOY44448.1	putative translation elongation factor ef-1 alpha/tu [Ixodes scapularis]	protein synthesis	1	0_0_0_0_0_0_0_0_0_0_0_0_1_0_0_0	0	0	0	0	0	0	0	0	0	0	0	0	1	0	0	0	0	0	0	0	0	0	0	0	0	0	0	0	0	0	2	0	0	0	0	0	0	0	0	0	2	0	0	0	0
AAY66843.1	ribosomal protein S8 [Ixodes scapularis]	protein synthesis	1	0_1_0_0_0_0_0_0_0_0_0_0_0_0_0_0	0	1	0	0	0	0	0	0	0	0	0	0	0	0	0	0	0	0	0	0	2	2	0	0	0	0	0	0	0	0	0	0	0	0	0	0	0	0	0	0	0	0	0	0	0
XP_029830398.1	translation elongation factor 2 [Ixodes scapularis]	protein synthesis	2	0_0_0_0_0_0_0_0_0_0_0_0_1_0_1_0	0	0	0	0	0	0	0	0	0	0	0	0	1	0	1	0	0	0	0	0	0	0	0	0	0	0	0	0	0	0	0	0	0	0	0	0	0	0	0	0	0	0	0	0	0
AAK97824.1	14 kDa salivary gland protein; putative tick salivary peptide group 1 [Ixodes scapularis]	TSP of unknown functions	1	0_0_0_0_0_0_0_0_0_0_0_0_0_0_0_1	0	0	0	0	0	0	0	0	0	0	0	0	0	0	0	1	0	0	0	0	0	0	0	0	0	0	0	0	0	0	0	0	0	0	0	0	0	0	0	0	0	0	0	0	0
AAY66785.1	anticoagulant Salp11-like; putative tick salivary peptide group 1 [Ixodes scapularis]	TSP of unknown functions	8	0_0_1_1_1_1_1_1_0_0_0_0_0_1_0_1	0	0	1	1	1	1	1	1	0	0	0	0	0	1	0	1	0	0	0	0	0	0	2	2	2	2	2	2	2	2	2	2	2	2	2	2	2	2	2	2	0	0	0	0	0
XP_029837254.1	cilia- and flagella-associated protein 251 [Ixodes scapularis]	TSP of unknown functions	1	0_0_0_0_0_0_0_0_1_0_0_0_0_0_0_0	0	0	0	0	0	0	0	0	1	0	0	0	0	0	0	0	0	0	0	0	0	0	0	0	0	0	0	0	0	0	0	0	0	0	0	0	0	0	0	0	3	3	3	0	0
XP_029838682.1	cilia- and flagella-associated protein 251-like [Ixodes scapularis]	TSP of unknown functions	3	1_1_0_0_0_0_0_0_1_0_0_0_0_0_0_0	1	1	0	0	0	0	0	0	1	0	0	0	0	0	0	0	0	2	3	0	2	2	0	0	0	0	0	0	0	0	0	0	0	0	0	0	0	0	0	0	2	2	2	0	0
XP_029843979.1	ciliogenesis-associated TTC17-interacting protein; Tick salivary peptide group 1 [Ixodes scapularis]	TSP of unknown functions	3	0_0_0_0_0_0_0_0_1_1_1_0_0_0_0_0	0	0	0	0	0	0	0	0	1	1	1	0	0	0	0	0	0	0	0	0	0	0	0	0	0	0	0	0	0	0	0	0	0	0	0	0	0	0	0	0	2	2	2	2	2
XP_002411985.2	circumsporozoite protein; conserved hypothetical protein [Ixodes scapularis]	TSP of unknown functions	2	0_0_0_0_0_0_0_0_0_0_0_1_1_0_0_0	0	0	0	0	0	0	0	0	0	0	0	1	1	0	0	0	0	0	0	0	0	0	0	0	0	0	0	0	2	0	0	0	0	0	0	0	0	0	0	0	0	0	0	0	0
EEC20131.1	conserved hypothetical protein [Ixodes scapularis]	TSP of unknown functions	6	0_0_1_1_1_1_1_0_0_0_0_1_0_0_0_0	0	0	1	1	1	1	1	0	0	0	0	1	0	0	0	0	0	0	0	0	0	0	5	4	5	4	4	4	6	6	6	4	4	4	2	2	2	0	0	0	0	0	0	0	0
EEC00727.1	conserved hypothetical protein [Ixodes scapularis]	TSP of unknown functions	3	0_0_0_0_0_0_0_0_0_0_0_0_1_1_1_0	0	0	0	0	0	0	0	0	0	0	0	0	1	1	1	0	0	0	0	0	0	0	0	0	0	0	0	0	0	0	0	0	0	0	0	0	0	0	0	0	0	0	0	0	0
MOY36065.1	hypothetical protein [Ixodes scapularis]	TSP of unknown functions	16	1_1_1_1_1_1_1_1_1_1_1_1_1_1_1_1	1	1	1	1	1	1	1	1	1	1	1	1	1	1	1	1	0	3	2	12	13	15	15	15	16	17	16	19	18	18	17	17	16	17	15	13	13	17	18	19	12	9	11	15	16
EEC17389.1	hypothetical protein [Ixodes scapularis]	TSP of unknown functions	9	0_0_0_0_1_1_1_1_0_0_1_1_1_1_1_0	0	0	0	0	1	1	1	1	0	0	1	1	1	1	1	0	0	0	0	0	0	0	0	0	0	0	0	2	6	3	5	4	2	3	3	2	2	3	3	3	0	0	0	0	0
EEC06365.1	hypothetical protein [Ixodes scapularis]	TSP of unknown functions	7	0_0_0_0_0_0_0_0_0_1_1_1_1_1_1_1	0	0	0	0	0	0	0	0	0	1	1	1	1	1	1	1	0	0	0	0	0	0	0	0	0	0	0	0	0	0	0	0	0	0	0	0	0	0	0	0	0	0	0	2	2
MOY36081.1	hypothetical protein [Ixodes scapularis]	TSP of unknown functions	7	0_0_1_1_1_1_1_1_0_0_0_0_1_0_0_0	0	0	1	1	1	1	1	1	0	0	0	0	1	0	0	0	0	0	0	0	0	3	3	3	3	3	3	4	7	4	5	2	2	4	3	2	3	5	2	3	0	0	0	0	0
MOY36128.1	hypothetical protein [Ixodes scapularis]	TSP of unknown functions	7	0_0_1_1_1_1_1_1_0_0_0_0_1_0_0_0	0	0	1	1	1	1	1	1	0	0	0	0	1	0	0	0	0	0	0	0	0	3	3	3	3	3	3	4	7	4	5	2	2	4	3	2	3	5	2	3	0	0	0	0	0
MOY39000.1	hypothetical protein [Ixodes scapularis]	TSP of unknown functions	7	0_0_1_1_1_1_1_1_0_0_0_0_1_0_0_0	0	0	1	1	1	1	1	1	0	0	0	0	1	0	0	0	0	0	0	0	0	3	2	3	3	3	3	4	6	4	5	2	2	4	3	2	3	3	2	3	0	0	0	0	0
MOY43272.1	hypothetical protein [Ixodes scapularis]	TSP of unknown functions	5	0_0_1_1_1_0_1_1_0_0_0_0_0_0_0_0	0	0	1	1	1	0	1	1	0	0	0	0	0	0	0	0	0	0	0	0	0	2	2	2	2	2	2	3	6	3	4	0	0	3	2	0	2	4	0	2	0	0	0	0	0
EEC04075.1	hypothetical protein [Ixodes scapularis]	TSP of unknown functions	4	0_0_0_0_0_0_0_0_0_0_1_0_1_1_1_0	0	0	0	0	0	0	0	0	0	0	1	0	1	1	1	0	0	0	0	0	0	0	0	0	0	0	0	0	0	0	0	0	0	0	0	0	0	0	0	0	0	0	0	0	0
EEC13518.1	hypothetical protein [Ixodes scapularis]	TSP of unknown functions	3	0_0_0_1_1_0_0_1_0_0_0_0_0_0_0_0	0	0	0	1	1	0	0	1	0	0	0	0	0	0	0	0	0	0	0	0	0	0	0	0	0	2	0	2	3	0	3	0	0	2	0	0	0	3	0	3	0	0	0	0	0
EEC16804.1	hypothetical protein [Ixodes scapularis]	TSP of unknown functions	2	0_0_0_0_1_0_0_1_0_0_0_0_0_0_0_0	0	0	0	0	1	0	0	1	0	0	0	0	0	0	0	0	0	0	0	0	0	0	0	0	0	0	0	0	2	3	0	2	0	0	0	0	0	2	3	3	0	0	0	0	0
EEC06472.1	hypothetical protein [Ixodes scapularis]	TSP of unknown functions	1	0_0_0_0_1_0_0_0_0_0_0_0_0_0_0_0	0	0	0	0	1	0	0	0	0	0	0	0	0	0	0	0	0	0	0	0	0	0	0	0	0	0	0	0	3	2	2	0	0	0	0	0	0	0	0	0	0	0	0	0	0
EEC18202.1	hypothetical protein [Ixodes scapularis]	TSP of unknown functions	1	0_0_0_0_0_0_0_0_0_0_0_0_0_0_0_1	0	0	0	0	0	0	0	0	0	0	0	0	0	0	0	1	0	0	0	0	0	0	0	0	0	0	0	0	0	0	0	0	0	0	0	0	0	0	0	2	0	0	0	0	0
EEC07458.1	hypothetical protein; putative leucine rich repeat [Ixodes scapularis]	TSP of unknown functions	2	0_0_0_0_0_0_0_0_0_0_0_0_1_0_1_0	0	0	0	0	0	0	0	0	0	0	0	0	1	0	1	0	0	0	0	0	0	0	0	0	0	0	0	0	0	0	0	0	0	0	0	0	0	0	0	0	0	0	0	0	0
AAO85923.1	Is6 [Ixodes scapularis]	TSP of unknown functions	9	0_1_1_1_1_1_0_1_0_0_0_0_1_1_1_0	0	1	1	1	1	1	0	1	0	0	0	0	1	1	1	0	0	0	0	3	3	0	3	0	2	4	2	3	4	3	3	4	0	3	4	0	0	4	2	3	0	0	0	0	0
EEC05274.1	Is6, putative [Ixodes scapularis]	TSP of unknown functions	9	0_1_1_1_1_1_0_1_0_0_0_0_1_1_1_0	0	1	1	1	1	1	0	1	0	0	0	0	1	1	1	0	0	0	0	4	4	2	4	2	3	5	3	4	5	4	4	5	2	4	5	0	0	5	3	4	0	0	0	0	0
XP_002399267.2	merozoite surface antigen 2 [Ixodes scapularis]	TSP of unknown functions	4	0_0_0_0_0_0_0_0_0_0_0_1_1_1_1_0	0	0	0	0	0	0	0	0	0	0	0	1	1	1	1	0	0	0	0	0	0	0	0	0	0	0	0	0	4	0	0	2	0	0	0	0	0	0	0	0	0	0	0	0	0
XP_029837251.1	myb-like protein X [Ixodes scapularis]	TSP of unknown functions	1	1_0_0_0_0_0_0_0_0_0_0_0_0_0_0_0	1	0	0	0	0	0	0	0	0	0	0	0	0	0	0	0	2	2	2	0	0	0	0	0	0	0	0	0	0	0	0	0	0	0	0	0	0	0	0	0	2	0	0	0	0
XP_002411529.2	protein FAM151B; Uncharacterized conserved protein [Ixodes scapularis]	TSP of unknown functions	7	0_0_0_0_1_0_0_0_0_1_1_1_1_1_1_0	0	0	0	0	1	0	0	0	0	1	1	1	1	1	1	0	0	0	0	0	0	0	0	0	0	0	0	0	3	2	2	0	0	0	0	0	0	0	0	0	0	0	0	9	12
AAY66783.1	putative anticoagulant Salp9-like; putative tick salivary peptide group 1 [Ixodes scapularis]	TSP of unknown functions	8	0_0_1_1_1_1_1_1_0_0_0_0_0_1_0_1	0	0	1	1	1	1	1	1	0	0	0	0	0	1	0	1	0	0	0	0	0	0	2	2	2	2	2	2	2	2	2	2	2	2	2	2	2	2	2	2	0	0	0	0	0
AAY66817.1	putative anticoagulant Salp9-like; putative tick salivary peptide group 1 [Ixodes scapularis]	TSP of unknown functions	2	0_0_0_1_0_0_0_1_0_0_0_0_0_0_0_0	0	0	0	1	0	0	0	1	0	0	0	0	0	0	0	0	0	0	0	0	0	0	0	0	0	2	0	2	0	0	0	0	0	0	0	0	0	2	2	2	0	0	0	0	0
MOY38528.1	putative conserved plasma membrane protein [Ixodes scapularis]	TSP of unknown functions	10	0_1_1_1_1_1_1_1_0_1_1_1_0_0_0_0	0	1	1	1	1	1	1	1	0	1	1	1	0	0	0	0	0	0	0	5	4	4	8	5	5	6	5	6	6	4	6	5	3	3	3	2	2	5	4	4	0	0	0	0	3
MOY43161.1	putative conserved plasma membrane protein [Ixodes scapularis]	TSP of unknown functions	3	0_0_0_0_1_0_0_1_0_0_1_0_0_0_0_0	0	0	0	0	1	0	0	1	0	0	1	0	0	0	0	0	0	0	0	0	0	0	0	0	0	0	2	0	2	2	0	0	0	0	0	0	0	3	2	2	0	0	0	0	0
MOY43486.1	putative conserved secreted protein precursor [Ixodes scapularis]	TSP of unknown functions	14	0_1_1_1_1_1_1_1_0_1_1_1_1_1_1_1	0	1	1	1	1	1	1	1	0	1	1	1	1	1	1	1	0	0	0	0	3	3	3	2	3	4	3	3	6	4	4	4	2	4	4	3	2	5	3	5	0	0	0	3	3
MOY44273.1	putative conserved secreted protein precursor [Ixodes scapularis]	TSP of unknown functions	13	0_1_1_1_1_1_1_1_0_1_1_1_1_1_1_0	0	1	1	1	1	1	1	1	0	1	1	1	1	1	1	0	0	0	0	0	3	3	3	2	3	4	3	3	4	3	3	4	2	3	4	3	2	5	3	4	0	0	0	0	2
MOY39115.1	putative conserved secreted protein precursor [Ixodes scapularis]	TSP of unknown functions	9	0_0_0_0_1_1_1_1_0_0_1_1_1_1_1_0	0	0	0	0	1	1	1	1	0	0	1	1	1	1	1	0	0	0	0	0	0	0	0	0	0	0	0	2	6	3	6	5	2	4	4	2	3	4	4	4	0	0	0	0	0
MOY38412.1	putative conserved secreted protein precursor [Ixodes scapularis]	TSP of unknown functions	7	0_0_1_1_1_1_1_1_0_0_0_0_1_0_0_0	0	0	1	1	1	1	1	1	0	0	0	0	1	0	0	0	0	0	0	0	0	3	3	3	3	3	3	4	7	4	5	2	2	4	3	2	3	5	2	3	0	0	0	0	0
MOY44545.1	putative conserved secreted protein precursor [Ixodes scapularis]	TSP of unknown functions	5	0_0_1_1_1_0_1_1_0_0_0_0_0_0_0_0	0	0	1	1	1	0	1	1	0	0	0	0	0	0	0	0	0	0	0	0	0	2	2	2	2	2	2	3	6	3	4	0	0	3	2	0	2	4	0	2	0	0	0	0	0
MOY44230.1	putative conserved secreted protein precursor [Ixodes scapularis]	TSP of unknown functions	4	0_0_1_0_1_0_0_1_0_0_0_1_0_0_0_0	0	0	1	0	1	0	0	1	0	0	0	1	0	0	0	0	0	0	0	0	0	0	3	0	2	0	0	0	5	4	5	2	0	0	0	0	0	6	4	5	0	0	0	0	0
MOY39186.1	putative conserved secreted protein precursor [Ixodes scapularis]	TSP of unknown functions	3	0_0_0_0_1_1_0_1_0_0_0_0_0_0_0_0	0	0	0	0	1	1	0	1	0	0	0	0	0	0	0	0	0	0	0	0	0	0	0	0	0	0	0	0	2	3	2	2	0	2	0	0	0	2	4	4	0	0	0	0	0
MOY44233.1	putative conserved secreted protein precursor [Ixodes scapularis]	TSP of unknown functions	2	0_0_0_0_1_0_0_1_0_0_0_0_0_0_0_0	0	0	0	0	1	0	0	1	0	0	0	0	0	0	0	0	0	0	0	0	0	0	2	0	0	0	0	0	3	3	3	2	0	0	0	0	0	4	3	3	0	0	0	0	0
MOY41161.1	putative conserved secreted protein precursor [Ixodes scapularis]	TSP of unknown functions	1	0_0_0_0_0_0_0_0_0_0_0_1_0_0_0_0	0	0	0	0	0	0	0	0	0	0	0	1	0	0	0	0	0	0	0	0	0	0	0	0	0	0	0	0	0	0	0	0	0	0	0	0	0	0	0	0	0	0	0	0	0
MOY38106.1	putative cytotoxin-like protein [Ixodes scapularis]	TSP of unknown functions	12	0_0_0_1_1_1_1_1_0_1_1_1_1_1_1_1	0	0	0	1	1	1	1	1	0	1	1	1	1	1	1	1	0	0	0	0	0	2	0	2	0	3	2	3	3	3	3	2	3	3	0	2	2	3	3	3	0	0	0	2	2
MOY38968.1	putative mucin-2 [Ixodes scapularis]	TSP of unknown functions	3	0_0_0_0_1_0_0_0_0_0_0_1_1_0_0_0	0	0	0	0	1	0	0	0	0	0	0	1	1	0	0	0	0	0	0	0	0	0	0	0	0	0	0	0	4	4	3	0	0	0	0	0	0	0	0	0	0	0	0	0	0
AAM93584.1	putative protein; putative tick salivary peptide group 1 protein [Ixodes scapularis]	TSP of unknown functions	1	0_0_0_0_0_0_0_1_0_0_0_0_0_0_0_0	0	0	0	0	0	0	0	1	0	0	0	0	0	0	0	0	0	0	0	0	0	0	0	0	0	0	0	2	0	0	0	0	0	2	0	0	0	2	2	2	0	0	0	0	0
MOY44490.1	putative salivary protein antigen p23 [Ixodes scapularis]	TSP of unknown functions	6	0_0_0_0_0_0_0_0_0_1_1_1_1_1_1_0	0	0	0	0	0	0	0	0	0	1	1	1	1	1	1	0	0	0	0	0	0	0	0	0	0	0	0	0	3	0	0	0	0	0	0	0	0	0	0	0	0	0	0	2	0
MOY44455.1	putative salivary protein antigen p23 [Ixodes scapularis]	TSP of unknown functions	5	0_0_0_0_0_0_0_0_0_0_1_1_1_1_1_0	0	0	0	0	0	0	0	0	0	0	1	1	1	1	1	0	0	0	0	0	0	0	0	0	0	0	0	0	2	0	0	0	0	0	0	0	0	0	0	0	0	0	0	0	0
AAY66581.1	putative salivary secreted protein [Ixodes scapularis]	TSP of unknown functions	9	0_0_0_1_1_0_0_0_0_1_1_1_1_1_1_1	0	0	0	1	1	0	0	0	0	1	1	1	1	1	1	1	0	0	0	0	0	0	0	0	0	0	2	2	2	0	2	0	0	0	0	0	2	2	0	0	0	0	0	3	3
MOY43967.1	putative salivary secreted protein [Ixodes scapularis]	TSP of unknown functions	9	0_0_0_1_1_1_0_1_0_0_1_1_1_1_1_0	0	0	0	1	1	1	0	1	0	0	1	1	1	1	1	0	0	0	0	0	0	0	0	2	0	0	2	2	3	2	2	2	2	2	0	2	0	3	2	2	0	0	0	0	0
MOY36284.1	putative salivary secreted protein [Ixodes scapularis]	TSP of unknown functions	5	0_0_0_0_0_0_0_0_0_0_1_1_1_1_1_0	0	0	0	0	0	0	0	0	0	0	1	1	1	1	1	0	0	0	0	0	0	0	0	0	0	0	0	0	0	0	0	0	0	0	0	0	0	0	0	0	0	0	0	0	0
XP_029824588.1	putative salivary secreted protein [Ixodes scapularis]	TSP of unknown functions	3	0_0_0_0_1_0_0_0_0_0_0_0_0_1_1_0	0	0	0	0	1	0	0	0	0	0	0	0	0	1	1	0	0	0	0	0	0	0	0	0	0	0	0	0	3	2	0	0	0	2	0	0	0	2	0	0	0	0	0	0	0
MOY44090.1	putative salivary secreted protein with basic tail; putative tick salivary peptide group 1 protein [Ixodes scapularis]	TSP of unknown functions	2	0_0_0_0_0_0_0_0_0_0_1_0_0_0_0_1	0	0	0	0	0	0	0	0	0	0	1	0	0	0	0	1	0	0	0	0	0	0	0	0	0	0	0	0	0	0	0	0	0	0	0	0	0	0	0	0	0	0	0	0	0
MOY43984.1	putative salivary secreted protein with polyk tail; putative tick salivary peptide group 1 protein [Ixodes scapularis]	TSP of unknown functions	5	0_1_1_1_1_0_0_1_0_0_0_0_0_0_0_0	0	1	1	1	1	0	0	1	0	0	0	0	0	0	0	0	0	0	0	0	2	2	2	2	2	2	2	2	2	2	0	0	0	0	0	0	0	2	2	2	0	0	0	0	0
MOY44410.1	putative secreted protein [Ixodes scapularis]	TSP of unknown functions	13	0_1_1_1_1_1_1_1_0_1_1_1_1_1_1_0	0	1	1	1	1	1	1	1	0	1	1	1	1	1	1	0	0	0	0	0	3	3	3	2	3	4	3	3	4	3	3	4	2	3	4	3	2	5	3	4	0	0	0	0	2
MOY44601.1	putative secreted protein [Ixodes scapularis]	TSP of unknown functions	11	0_1_1_1_1_0_0_1_0_1_1_1_1_1_1_0	0	1	1	1	1	0	0	1	0	1	1	1	1	1	1	0	0	0	0	0	2	2	3	2	3	3	3	2	3	3	3	0	0	0	0	0	0	3	2	3	0	0	0	4	4
MOY43140.1	putative secreted protein [Ixodes scapularis]	TSP of unknown functions	3	0_0_0_0_1_0_0_1_0_0_1_0_0_0_0_0	0	0	0	0	1	0	0	1	0	0	1	0	0	0	0	0	0	0	0	0	0	0	0	0	0	0	2	0	2	2	0	0	0	0	0	0	0	3	2	2	0	0	0	0	0
AAY66802.1	putative secreted protein [Ixodes scapularis]	TSP of unknown functions	1	0_0_0_0_0_0_0_0_0_0_0_1_0_0_0_0	0	0	0	0	0	0	0	0	0	0	0	1	0	0	0	0	0	0	0	0	0	0	0	0	0	0	0	0	0	0	0	0	0	0	0	0	0	0	0	0	0	0	0	0	0
MOY41203.1	putative secreted protein precursor [Ixodes scapularis]	TSP of unknown functions	9	0_1_0_1_1_0_0_1_0_0_1_1_1_1_1_0	0	1	0	1	1	0	0	1	0	0	1	1	1	1	1	0	0	0	0	4	2	0	4	0	0	4	0	2	4	2	2	4	0	0	4	0	0	4	2	2	0	0	0	0	0
MOY41204.1	putative secreted protein precursor [Ixodes scapularis]	TSP of unknown functions	9	0_1_0_1_1_0_0_1_0_0_1_1_1_1_1_0	0	1	0	1	1	0	0	1	0	0	1	1	1	1	1	0	0	0	0	3	2	0	3	0	0	3	0	2	3	2	2	3	0	0	3	0	0	3	2	2	0	0	0	0	0
MOY38529.1	putative secreted protein precursor [Ixodes scapularis]	TSP of unknown functions	7	0_1_1_1_1_1_1_1_0_0_0_0_0_0_0_0	0	1	1	1	1	1	1	1	0	0	0	0	0	0	0	0	0	0	0	5	4	4	4	4	4	4	4	4	4	4	4	4	4	4	4	3	2	5	4	4	0	0	0	0	0
MOY40710.1	putative secreted protein precursor [Ixodes scapularis]	TSP of unknown functions	3	0_0_0_0_1_0_0_1_0_0_1_0_0_0_0_0	0	0	0	0	1	0	0	1	0	0	1	0	0	0	0	0	0	0	0	0	0	0	0	0	0	0	2	0	2	2	0	0	0	0	0	0	0	3	2	2	0	0	0	0	0
MOY40126.1	putative secreted protein precursor [Ixodes scapularis]	TSP of unknown functions	2	0_0_0_0_0_0_0_0_0_0_1_0_1_0_0_0	0	0	0	0	0	0	0	0	0	0	1	0	1	0	0	0	0	0	0	0	0	0	0	0	0	0	0	0	0	0	0	0	0	0	0	0	0	0	0	0	0	0	0	0	0
MOY40928.1	putative secreted protein precursor [Ixodes scapularis]	TSP of unknown functions	1	0_0_0_0_0_0_0_0_0_0_0_0_1_0_0_0	0	0	0	0	0	0	0	0	0	0	0	0	1	0	0	0	0	0	0	0	0	0	0	0	0	0	0	0	0	0	0	0	0	0	0	0	0	0	0	0	0	0	0	0	0
AAY66632.1	putative secreted protein with basic tail, partial; putative tick salivary peptide group 1 [Ixodes scapularis]	TSP of unknown functions	3	0_1_1_0_1_0_0_0_0_0_0_0_0_0_0_0	0	1	1	0	1	0	0	0	0	0	0	0	0	0	0	0	0	0	0	0	2	2	2	2	2	0	0	0	2	2	2	0	0	2	0	0	0	0	0	0	0	0	0	0	0
AAY66506.1	putative secreted protein with basic tail; putative tick salivary peptide group 1 [Ixodes scapularis]	TSP of unknown functions	10	0_0_1_1_1_1_1_1_0_0_0_0_1_1_1_1	0	0	1	1	1	1	1	1	0	0	0	0	1	1	1	1	0	0	0	0	0	0	2	2	2	2	2	2	2	2	2	2	2	2	2	2	2	2	2	2	0	0	0	0	0
AAY66507.1	putative secreted protein with basic tail; putative tick salivary peptide group 1 [Ixodes scapularis]	TSP of unknown functions	10	0_0_1_1_1_1_1_1_0_0_0_0_1_1_1_1	0	0	1	1	1	1	1	1	0	0	0	0	1	1	1	1	0	0	0	0	0	0	2	2	2	2	2	3	2	2	2	2	2	2	2	2	2	2	2	2	0	0	0	0	0
AAY66798.1	putative secreted protein, partial; putative tick salivary peptide group 1 [Ixodes scapularis]	TSP of unknown functions	1	0_0_0_0_0_0_0_1_0_0_0_0_0_0_0_0	0	0	0	0	0	0	0	1	0	0	0	0	0	0	0	0	0	0	0	0	0	0	0	0	0	0	0	0	0	0	0	0	0	0	0	0	0	2	2	2	0	0	0	0	0
AAY66811.1	putative secreted protein; putative tick salivary peptide group 1 protein [Ixodes scapularis]	TSP of unknown functions	2	0_0_0_1_0_0_0_1_0_0_0_0_0_0_0_0	0	0	0	1	0	0	0	1	0	0	0	0	0	0	0	0	0	0	0	0	0	0	0	0	0	2	0	2	0	0	0	0	0	0	0	0	0	2	2	2	0	0	0	0	0
AAM93589.1	putative secreted protein; putative tick salivary peptide group 1 protein [Ixodes scapularis]	TSP of unknown functions	1	0_0_0_0_0_0_0_1_0_0_0_0_0_0_0_0	0	0	0	0	0	0	0	1	0	0	0	0	0	0	0	0	0	0	0	0	0	0	0	0	0	0	0	0	0	0	0	0	0	0	0	0	0	2	2	2	0	0	0	0	0
AAY66735.1	putative secreted salivary protein [Ixodes scapularis]	TSP of unknown functions	2	0_0_0_0_0_0_0_0_0_0_0_1_0_1_0_0	0	0	0	0	0	0	0	0	0	0	0	1	0	1	0	0	0	0	0	0	0	0	0	0	0	0	0	0	0	0	0	0	0	0	0	0	0	0	0	0	0	0	0	0	0
AAM93601.1	putative secreted salivary protein; putative tick salivary peptide group 1 [Ixodes scapularis]	TSP of unknown functions	1	0_0_0_0_0_0_0_0_0_0_0_0_0_0_0_1	0	0	0	0	0	0	0	0	0	0	0	0	0	0	0	1	0	0	0	0	0	0	0	0	0	0	0	0	0	0	0	0	0	0	0	0	0	0	0	0	0	0	0	0	0
AAM93598.1	salivary secreted protein; putative tick salivary peptide group 1 [Ixodes scapularis]	TSP of unknown functions	5	0_0_0_0_0_0_0_1_0_0_0_1_0_1_1_1	0	0	0	0	0	0	0	1	0	0	0	1	0	1	1	1	0	0	0	0	0	0	0	0	0	0	0	0	0	0	0	0	0	0	0	0	0	2	2	2	0	0	0	0	0
EEC02541.1	secreted protein, putative [Ixodes scapularis]	TSP of unknown functions	11	0_1_1_1_1_0_0_1_0_1_1_1_1_1_1_0	0	1	1	1	1	0	0	1	0	1	1	1	1	1	1	0	0	0	0	2	0	2	3	2	2	2	2	2	2	2	2	0	0	0	0	0	0	2	0	2	0	0	0	3	4
EEC18198.1	secreted protein, putative [Ixodes scapularis]	TSP of unknown functions	6	0_0_0_0_0_0_0_1_0_0_1_1_1_1_1_0	0	0	0	0	0	0	0	1	0	0	1	1	1	1	1	0	0	0	0	0	0	0	0	0	0	0	0	0	0	0	0	0	0	0	0	0	0	2	0	3	0	0	0	0	0
EEC02542.1	secreted protein, putative [Ixodes scapularis]	TSP of unknown functions	3	0_0_0_0_1_0_0_1_0_0_1_0_0_0_0_0	0	0	0	0	1	0	0	1	0	0	1	0	0	0	0	0	0	0	0	0	0	0	0	0	0	0	2	0	2	2	0	0	0	0	0	0	0	3	2	2	0	0	0	0	0
EEC02544.1	secreted protein, putative [Ixodes scapularis]	TSP of unknown functions	2	0_0_0_0_0_0_0_0_0_0_0_0_1_0_1_0	0	0	0	0	0	0	0	0	0	0	0	0	1	0	1	0	0	0	0	0	0	0	0	0	0	0	0	0	0	0	0	0	0	0	0	0	0	0	0	0	0	0	0	0	2
EEC14413.1	secreted protein, putative [Ixodes scapularis]	TSP of unknown functions	2	0_0_0_0_0_0_0_0_0_1_1_0_0_0_0_0	0	0	0	0	0	0	0	0	0	1	1	0	0	0	0	0	0	0	0	0	0	0	0	0	0	0	0	0	0	0	0	0	0	0	0	0	0	0	0	0	0	0	0	0	3
EEC17119.1	secreted protein, putative, partial [Ixodes scapularis]	TSP of unknown functions	4	0_0_0_0_1_1_1_1_0_0_0_0_0_0_0_0	0	0	0	0	1	1	1	1	0	0	0	0	0	0	0	0	0	0	0	0	0	0	0	0	0	0	0	0	3	2	3	3	3	4	3	3	3	3	2	2	0	0	0	0	0
EEC01690.1	secreted protein, putative, partial [Ixodes scapularis]	TSP of unknown functions	1	0_0_0_0_0_0_0_0_1_0_0_0_0_0_0_0	0	0	0	0	0	0	0	0	1	0	0	0	0	0	0	0	0	0	0	0	0	0	0	0	0	0	0	0	0	0	0	0	0	0	0	0	0	0	0	0	4	4	4	0	0
EEC03925.1	secreted salivary gland peptide, putative [Ixodes scapularis]	TSP of unknown functions	6	0_1_1_1_1_0_0_0_0_0_1_0_1_0_0_0	0	1	1	1	1	0	0	0	0	0	1	0	1	0	0	0	0	0	0	2	2	2	2	3	3	2	2	2	2	2	2	0	0	0	0	0	0	0	0	0	0	0	0	0	0
EEC03926.1	secreted salivary gland peptide, putative [Ixodes scapularis]	TSP of unknown functions	5	0_0_0_0_0_0_0_0_0_1_1_1_1_0_1_0	0	0	0	0	0	0	0	0	0	1	1	1	1	0	1	0	0	0	0	0	0	0	3	0	0	0	0	0	2	0	0	0	0	0	0	0	0	0	0	0	0	0	0	2	2
EEC08041.1	secreted salivary gland peptide, putative [Ixodes scapularis]	TSP of unknown functions	4	0_0_0_0_0_0_0_1_0_0_1_0_1_0_1_0	0	0	0	0	0	0	0	1	0	0	1	0	1	0	1	0	0	0	0	0	0	0	0	0	0	0	0	0	0	0	0	0	0	0	0	0	0	2	3	3	0	0	0	0	0
EEC14470.1	secreted salivary gland peptide, putative [Ixodes scapularis]	TSP of unknown functions	2	0_0_0_0_0_0_0_0_0_0_0_1_1_0_0_0	0	0	0	0	0	0	0	0	0	0	0	1	1	0	0	0	0	0	0	0	0	0	0	0	0	0	0	0	0	0	0	0	0	0	0	0	0	0	0	0	0	0	0	0	0
EEC13528.1	secreted salivary gland peptide, putative, partial [Ixodes scapularis]	TSP of unknown functions	7	0_0_0_0_0_0_0_0_0_1_1_1_1_1_1_1	0	0	0	0	0	0	0	0	0	1	1	1	1	1	1	1	0	0	0	0	0	0	0	0	0	0	0	0	0	0	0	0	0	0	0	0	0	0	0	0	0	0	0	3	2
EEC01368.1	secreted salivary gland peptide, putative, partial [Ixodes scapularis]	TSP of unknown functions	5	0_0_0_0_0_0_0_0_0_0_1_1_1_1_1_0	0	0	0	0	0	0	0	0	0	0	1	1	1	1	1	0	0	0	0	0	0	0	0	0	0	0	0	0	0	0	0	0	0	0	0	0	0	0	0	0	0	0	0	0	0
EEC16905.1	secreted salivary gland peptide, putative, partial [Ixodes scapularis]	TSP of unknown functions	1	0_0_0_0_0_0_0_1_0_0_0_0_0_0_0_0	0	0	0	0	0	0	0	1	0	0	0	0	0	0	0	0	0	0	0	0	0	0	0	0	0	0	0	0	0	0	0	0	0	0	0	0	0	2	2	2	0	0	0	0	0
EEC19194.1	secreted salivary gland peptide, putative, partial; putative tick salivary peptide group 1 [Ixodes scapularis]	TSP of unknown functions	3	0_0_0_0_0_0_0_0_1_1_1_0_0_0_0_0	0	0	0	0	0	0	0	0	1	1	1	0	0	0	0	0	0	0	0	0	0	0	0	0	0	0	0	0	0	0	0	0	0	0	0	0	0	0	0	0	2	2	2	2	2
XP_029829769.1	U-scoloptoxin(18)-Er1a; Is6-like [Ixodes scapularis]	TSP of unknown functions	9	0_1_1_1_1_1_0_1_0_0_0_0_1_1_1_0	0	1	1	1	1	1	0	1	0	0	0	0	1	1	1	0	0	0	0	4	4	2	4	2	3	5	3	4	5	4	4	5	2	4	5	0	0	5	3	4	0	0	0	0	0
XP_029825075.1	uncharacterized protein LOC115310733 [Ixodes scapularis]	TSP of unknown functions	5	0_1_1_1_1_0_0_1_0_0_0_0_0_0_0_0	0	1	1	1	1	0	0	1	0	0	0	0	0	0	0	0	0	0	0	2	3	3	4	3	3	0	3	3	2	3	0	0	0	0	0	0	0	3	2	3	0	0	0	0	0
XP_029825459.1	uncharacterized protein LOC115311033 [Ixodes scapularis]	TSP of unknown functions	1	0_0_0_0_0_0_0_1_0_0_0_0_0_0_0_0	0	0	0	0	0	0	0	1	0	0	0	0	0	0	0	0	0	0	0	0	0	0	0	0	0	0	0	0	0	0	0	0	0	0	0	0	0	2	2	2	0	0	0	0	0
XP_029825462.1	uncharacterized protein LOC115311035 [Ixodes scapularis]	TSP of unknown functions	1	0_0_0_0_0_0_0_1_0_0_0_0_0_0_0_0	0	0	0	0	0	0	0	1	0	0	0	0	0	0	0	0	0	0	0	0	0	0	0	0	0	0	0	0	0	0	0	0	0	0	0	0	0	2	2	2	0	0	0	0	0
XP_029826837.1	uncharacterized protein LOC115312075 [Ixodes scapularis]	TSP of unknown functions	2	0_0_0_0_0_0_0_0_0_0_0_1_0_1_0_0	0	0	0	0	0	0	0	0	0	0	0	1	0	1	0	0	0	0	0	0	0	0	0	0	0	0	0	0	0	0	0	0	0	0	0	0	0	0	0	0	0	0	0	0	0
XP_029827450.1	uncharacterized protein LOC115312697 [Ixodes scapularis]	TSP of unknown functions	7	0_0_0_0_0_0_0_1_0_1_1_1_1_1_1_0	0	0	0	0	0	0	0	1	0	1	1	1	1	1	1	0	0	0	0	0	0	0	0	0	0	0	0	0	0	0	0	0	0	0	0	0	0	2	3	3	0	0	0	3	2
XP_029829261.1	uncharacterized protein LOC115314353; Tick salivary peptide group 1 [Ixodes scapularis]	TSP of unknown functions	2	0_0_0_1_0_0_0_1_0_0_0_0_0_0_0_0	0	0	0	1	0	0	0	1	0	0	0	0	0	0	0	0	0	0	0	0	0	0	0	0	0	2	0	2	0	0	0	0	0	0	0	0	0	2	2	2	0	0	0	0	0
XP_029829264.1	uncharacterized protein LOC115314355; putative tick salivary peptide group 1 [Ixodes scapularis]	TSP of unknown functions	8	0_0_1_1_1_1_1_1_0_0_0_0_0_1_0_1	0	0	1	1	1	1	1	1	0	0	0	0	0	1	0	1	0	0	0	0	0	0	2	2	2	2	2	3	2	2	2	2	2	3	2	2	2	3	3	3	0	0	0	0	0
XP_029829265.1	uncharacterized protein LOC115314356; putative tick salivary peptide group 1 [Ixodes scapularis]	TSP of unknown functions	2	0_0_0_1_0_0_0_1_0_0_0_0_0_0_0_0	0	0	0	1	0	0	0	1	0	0	0	0	0	0	0	0	0	0	0	0	0	0	0	0	0	2	0	2	0	0	0	0	0	0	0	0	0	2	2	2	0	0	0	0	0
XP_029829266.1	uncharacterized protein LOC115314357; putative tick salivary peptide group 1 [Ixodes scapularis]	TSP of unknown functions	8	0_0_1_1_1_1_1_1_0_0_0_0_0_1_0_1	0	0	1	1	1	1	1	1	0	0	0	0	0	1	0	1	0	0	0	0	0	0	2	2	2	2	2	2	2	2	2	2	2	2	2	2	2	2	2	2	0	0	0	0	0
XP_029829531.1	uncharacterized protein LOC115314473 [Ixodes scapularis]	TSP of unknown functions	6	0_0_1_1_1_1_1_0_0_0_0_1_0_0_0_0	0	0	1	1	1	1	1	0	0	0	0	1	0	0	0	0	0	0	0	0	0	0	5	4	5	3	3	3	6	5	6	3	3	3	2	2	2	0	0	0	0	0	0	0	0
XP_029833970.1	uncharacterized protein LOC115318389 [Ixodes scapularis]	TSP of unknown functions	1	0_0_0_0_0_0_0_0_0_0_0_1_0_0_0_0	0	0	0	0	0	0	0	0	0	0	0	1	0	0	0	0	0	0	0	0	0	0	0	0	0	0	0	0	0	0	0	0	0	0	0	0	0	0	0	0	0	0	0	0	0
XP_029835116.1	uncharacterized protein LOC115319326 [Ixodes scapularis]	TSP of unknown functions	13	0_1_1_1_1_0_1_1_1_1_1_1_1_1_1_0	0	1	1	1	1	0	1	1	1	1	1	1	1	1	1	0	0	0	0	4	4	2	2	3	2	2	4	5	5	4	4	0	0	5	2	0	2	4	5	5	4	4	4	7	7
XP_029837001.1	uncharacterized protein LOC115320906 [Ixodes scapularis]	TSP of unknown functions	1	0_0_0_0_1_0_0_0_0_0_0_0_0_0_0_0	0	0	0	0	1	0	0	0	0	0	0	0	0	0	0	0	0	0	0	0	0	0	0	0	0	0	0	0	3	2	2	0	0	0	0	0	0	0	0	0	0	0	0	0	0
XP_029837388.1	uncharacterized protein LOC115321315 [Ixodes scapularis]	TSP of unknown functions	2	1_0_0_0_0_0_0_0_1_0_0_0_0_0_0_0	1	0	0	0	0	0	0	0	1	0	0	0	0	0	0	0	0	2	2	0	0	0	0	0	0	0	0	0	0	0	0	0	0	0	0	0	0	0	0	0	2	2	0	0	0
XP_029837389.1	uncharacterized protein LOC115321317 [Ixodes scapularis]	TSP of unknown functions	1	1_0_0_0_0_0_0_0_0_0_0_0_0_0_0_0	1	0	0	0	0	0	0	0	0	0	0	0	0	0	0	0	0	2	2	0	0	0	0	0	0	0	0	0	0	0	0	0	0	0	0	0	0	0	0	0	0	0	0	0	0
XP_029839571.1	uncharacterized protein LOC115323325 [Ixodes scapularis]	TSP of unknown functions	1	0_0_0_0_0_0_0_0_0_0_0_1_0_0_0_0	0	0	0	0	0	0	0	0	0	0	0	1	0	0	0	0	0	0	0	0	0	0	0	0	0	0	0	0	0	0	0	0	0	0	0	0	0	0	0	0	0	0	0	0	0
XP_029849397.1	uncharacterized protein LOC115331410; putative tick salivary peptide group 1 [Ixodes scapularis]	TSP of unknown functions	1	0_0_0_0_0_0_0_1_0_0_0_0_0_0_0_0	0	0	0	0	0	0	0	1	0	0	0	0	0	0	0	0	0	0	0	0	0	0	0	0	0	0	0	2	0	0	0	0	0	3	0	0	0	3	3	3	0	0	0	0	0
XP_029849399.1	uncharacterized protein LOC115331411; putative tick salivary peptide group 1 [Ixodes scapularis]	TSP of unknown functions	8	0_0_1_1_1_1_1_1_0_0_0_0_0_1_0_1	0	0	1	1	1	1	1	1	0	0	0	0	0	1	0	1	0	0	0	0	0	0	2	2	2	2	2	3	2	2	2	2	2	3	2	2	2	3	3	3	0	0	0	0	0
XP_029849406.1	uncharacterized protein LOC115331419; putative tick salivary peptide group 1 [Ixodes scapularis]	TSP of unknown functions	8	0_0_1_1_1_1_1_1_0_0_0_0_0_1_0_1	0	0	1	1	1	1	1	1	0	0	0	0	0	1	0	1	0	0	0	0	0	0	2	2	2	2	2	2	2	2	2	2	2	2	2	2	2	2	2	2	0	0	0	0	0
XP_029849668.1	uncharacterized protein LOC115331649 [Ixodes scapularis]	TSP of unknown functions	5	0_0_0_0_0_0_0_0_0_1_1_1_1_1_0_0	0	0	0	0	0	0	0	0	0	1	1	1	1	1	0	0	0	0	0	0	0	0	0	2	0	0	0	0	0	0	0	0	0	0	0	0	0	0	0	0	0	0	0	4	4
XP_029849669.1	uncharacterized protein LOC115331650 [Ixodes scapularis]	TSP of unknown functions	3	0_0_0_0_0_0_0_0_0_1_1_0_1_0_0_0	0	0	0	0	0	0	0	0	0	1	1	0	1	0	0	0	0	0	0	0	0	0	0	0	0	0	0	0	0	0	0	0	0	0	0	0	0	0	0	0	0	0	0	3	3
XP_002402977.1	uncharacterized protein LOC8023768 [Ixodes scapularis]	TSP of unknown functions	1	0_0_0_0_0_0_0_0_0_0_0_0_1_0_0_0	0	0	0	0	0	0	0	0	0	0	0	0	1	0	0	0	0	0	0	0	0	0	0	0	0	0	0	0	0	0	0	0	0	0	0	0	0	0	0	0	0	0	0	0	0
XP_002404858.2	uncharacterized protein LOC8024257 [Ixodes scapularis]	TSP of unknown functions	1	0_0_0_0_0_0_0_0_0_0_0_0_1_0_0_0	0	0	0	0	0	0	0	0	0	0	0	0	1	0	0	0	0	0	0	0	0	0	0	0	0	0	0	0	0	0	0	0	0	0	0	0	0	0	0	0	0	0	0	0	2
XP_029824600.1	uncharacterized protein LOC8024338 [Ixodes scapularis]	TSP of unknown functions	10	0_0_0_1_1_1_0_1_0_0_1_1_1_1_1_1	0	0	0	1	1	1	0	1	0	0	1	1	1	1	1	1	0	0	0	0	0	0	0	0	0	3	2	2	3	3	3	0	2	3	0	0	0	3	3	3	0	0	0	0	0
XP_002405528.2	uncharacterized protein LOC8024371 [Ixodes scapularis]	TSP of unknown functions	1	0_0_0_0_0_0_0_1_0_0_0_0_0_0_0_0	0	0	0	0	0	0	0	1	0	0	0	0	0	0	0	0	0	0	0	0	0	0	0	0	0	0	0	0	0	0	0	0	0	0	0	0	0	5	6	6	0	0	0	0	0
XP_029835671.1	uncharacterized protein LOC8025761 [Ixodes scapularis]	TSP of unknown functions	6	0_0_0_0_0_0_0_0_1_1_1_1_1_0_1_0	0	0	0	0	0	0	0	0	1	1	1	1	1	0	1	0	0	0	0	0	0	0	0	0	0	0	0	0	0	0	0	0	0	0	0	0	0	0	0	0	2	3	3	3	4
XP_029835672.1	uncharacterized protein LOC8025762 [Ixodes scapularis]	TSP of unknown functions	1	0_0_0_0_0_0_0_0_0_0_1_0_0_0_0_0	0	0	0	0	0	0	0	0	0	0	1	0	0	0	0	0	0	0	0	0	0	0	0	0	0	0	0	0	0	0	0	0	0	0	0	0	0	2	0	0	0	0	0	0	0
XP_029835673.1	uncharacterized protein LOC8025763 [Ixodes scapularis]	TSP of unknown functions	11	0_1_1_1_1_0_0_1_0_1_1_1_1_1_1_0	0	1	1	1	1	0	0	1	0	1	1	1	1	1	1	0	0	0	0	0	2	2	3	2	3	3	3	2	3	3	3	0	0	0	0	0	0	3	2	3	0	0	0	4	4
XP_002408007.2	uncharacterized protein LOC8027382 [Ixodes scapularis]	TSP of unknown functions	7	0_0_1_0_1_0_0_0_0_1_1_1_1_0_1_0	0	0	1	0	1	0	0	0	0	1	1	1	1	0	1	0	0	0	0	2	0	0	4	0	2	0	0	2	3	2	2	0	0	0	0	0	0	0	0	0	0	0	0	3	3
XP_029824599.1	uncharacterized protein LOC8029408 [Ixodes scapularis]	TSP of unknown functions	13	0_1_1_1_1_1_0_1_0_1_1_1_1_1_1_1	0	1	1	1	1	1	0	1	0	1	1	1	1	1	1	1	0	0	0	2	2	3	4	2	4	2	3	3	4	4	4	3	3	3	2	0	0	5	4	4	0	0	0	5	4
XP_029840569.1	uncharacterized protein LOC8030482 [Ixodes scapularis]	TSP of unknown functions	1	0_0_0_0_0_0_0_0_0_0_0_1_0_0_0_0	0	0	0	0	0	0	0	0	0	0	0	1	0	0	0	0	0	0	0	0	0	0	0	0	0	0	0	0	0	0	0	0	0	0	0	0	0	0	0	0	0	0	0	0	0
XP_029850765.1	uncharacterized protein LOC8034847 [Ixodes scapularis]	TSP of unknown functions	3	0_0_1_0_1_0_0_1_0_0_0_0_0_0_0_0	0	0	1	0	1	0	0	1	0	0	0	0	0	0	0	0	0	0	0	0	0	0	2	2	2	0	0	0	4	3	2	0	0	0	0	0	0	5	4	4	0	0	0	0	0
XP_029833768.1	uncharacterized protein LOC8035502 [Ixodes scapularis]	TSP of unknown functions	14	0_1_1_1_1_1_1_1_0_1_1_1_1_1_1_1	0	1	1	1	1	1	1	1	0	1	1	1	1	1	1	1	0	0	0	2	2	4	3	3	3	3	4	3	4	4	4	4	4	4	2	2	2	4	4	4	0	0	0	4	3
XP_002411582.1	uncharacterized protein LOC8035856 [Ixodes scapularis]	TSP of unknown functions	1	0_0_0_0_0_0_0_0_0_0_0_0_1_0_0_0	0	0	0	0	0	0	0	0	0	0	0	0	1	0	0	0	0	0	0	0	0	0	0	0	0	0	0	0	0	0	0	0	0	0	0	0	0	0	0	0	0	0	0	0	0
XP_029835679.1	uncharacterized protein LOC8036576 [Ixodes scapularis]	TSP of unknown functions	2	0_0_0_0_0_0_0_0_0_1_1_0_0_0_0_0	0	0	0	0	0	0	0	0	0	1	1	0	0	0	0	0	0	0	0	0	0	0	0	0	0	0	0	0	0	0	0	0	0	0	0	0	0	0	0	0	0	0	0	0	2
XP_029835680.1	uncharacterized protein LOC8036577 [Ixodes scapularis]	TSP of unknown functions	4	0_0_0_0_0_0_0_0_0_1_1_1_1_0_0_0	0	0	0	0	0	0	0	0	0	1	1	1	1	0	0	0	0	0	0	0	0	0	0	0	0	0	0	0	0	0	0	0	0	0	0	0	0	0	0	0	0	0	0	2	3
XP_002406260.1	uncharacterized protein LOC8037993 [Ixodes scapularis]	TSP of unknown functions	15	0_1_1_1_1_1_1_1_1_1_1_1_1_1_1_1	0	1	1	1	1	1	1	1	1	1	1	1	1	1	1	1	0	0	0	7	8	8	10	9	7	6	5	6	11	9	10	7	9	9	4	3	4	10	9	9	4	4	3	14	13
XP_002399632.1	uncharacterized protein LOC8038114 [Ixodes scapularis]	TSP of unknown functions	12	0_1_1_1_1_1_1_1_0_0_0_1_1_1_1_1	0	1	1	1	1	1	1	1	0	0	0	1	1	1	1	1	0	0	0	6	5	4	7	6	6	7	5	6	10	9	9	7	6	6	6	6	6	7	6	7	0	0	0	0	0
XP_029847543.1	uncharacterized protein LOC8039499 [Ixodes scapularis]	TSP of unknown functions	3	0_0_0_0_1_1_0_1_0_0_0_0_0_0_0_0	0	0	0	0	1	1	0	1	0	0	0	0	0	0	0	0	0	0	0	0	0	0	0	0	0	0	0	0	3	3	3	2	0	2	0	0	0	3	4	5	0	0	0	0	0
XP_002414536.2	uncharacterized protein LOC8041209 [Ixodes scapularis]	TSP of unknown functions	4	0_0_0_0_0_0_0_0_0_1_1_1_1_0_0_0	0	0	0	0	0	0	0	0	0	1	1	1	1	0	0	0	0	0	0	0	0	0	0	0	0	0	0	0	0	0	0	0	0	0	0	0	0	0	0	0	0	0	0	0	2
XP_029838350.1	uncharacterized protein LOC8041210 [Ixodes scapularis]	TSP of unknown functions	1	0_0_0_0_0_0_0_0_0_0_0_0_0_0_0_1	0	0	0	0	0	0	0	0	0	0	0	0	0	0	0	1	0	0	0	0	0	0	0	0	0	0	0	0	0	0	0	0	0	0	0	0	0	0	0	2	0	0	0	0	0
XP_029838351.1	uncharacterized protein LOC8041216 [Ixodes scapularis]	TSP of unknown functions	6	0_0_0_0_0_0_0_1_0_0_1_1_1_1_1_0	0	0	0	0	0	0	0	1	0	0	1	1	1	1	1	0	0	0	0	0	0	0	0	0	0	0	0	0	0	0	0	0	0	2	0	0	0	3	2	5	0	0	0	0	2
XP_029849398.1	uncharacterized protein LOC8042548; putative tick salivary peptide group 1 [Ixodes scapularis]	TSP of unknown functions	6	0_0_1_1_1_1_1_1_0_0_0_0_0_0_0_0	0	0	1	1	1	1	1	1	0	0	0	0	0	0	0	0	0	0	0	0	0	0	2	0	2	2	2	2	2	2	2	2	2	3	2	2	2	4	5	6	0	0	0	0	0
XP_002400094.2	uncharacterized protein LOC8043579 [Ixodes scapularis]	TSP of unknown functions	6	0_0_1_1_1_1_1_0_0_0_0_1_0_0_0_0	0	0	1	1	1	1	1	0	0	0	0	1	0	0	0	0	0	0	0	0	0	0	5	4	5	4	4	4	6	6	6	4	4	4	2	2	2	0	0	0	0	0	0	0	0
XP_002433530.1	uncharacterized protein LOC8051706 [Ixodes scapularis]	TSP of unknown functions	10	0_0_1_0_1_1_0_1_0_1_1_1_1_1_1_0	0	0	1	0	1	1	0	1	0	1	1	1	1	1	1	0	0	0	0	2	0	0	3	0	3	0	0	2	4	4	5	4	2	3	2	0	0	8	5	6	0	0	0	3	4
XP_029838277.1	uncharacterized protein LOC8052634 [Ixodes scapularis]	TSP of unknown functions	3	0_0_0_0_0_0_0_0_0_0_0_0_1_1_1_0	0	0	0	0	0	0	0	0	0	0	0	0	1	1	1	0	0	0	0	0	0	0	0	0	0	0	0	0	0	0	0	0	0	0	0	0	0	0	0	0	0	0	0	0	0
XP_002435424.2	uncharacterized protein LOC8054015 [Ixodes scapularis]	TSP of unknown functions	4	0_0_0_0_1_0_0_0_0_1_1_0_1_0_0_0	0	0	0	0	1	0	0	0	0	1	1	0	1	0	0	0	0	0	0	0	0	0	0	0	0	0	0	0	2	0	2	0	0	0	0	0	0	0	0	0	0	0	0	2	4
MOY38876.1	putative 8.9 kda protein; putative single domain von Willebrand factor type C [Ixodes scapularis]	TSP of unknown functions	11	0_1_1_1_1_1_1_1_0_0_0_0_1_1_1_1	0	1	1	1	1	1	1	1	0	0	0	0	1	1	1	1	0	0	0	2	2	2	3	3	3	3	3	3	4	3	4	3	3	3	3	3	3	4	4	5	0	0	0	0	0
XP_002402008.2	venom peptide MmKTx1; putative single domain von Willebrand factor type C [Ixodes scapularis]	TSP of unknown functions	14	0_1_1_1_1_1_1_1_0_1_1_1_1_1_1_1	0	1	1	1	1	1	1	1	0	1	1	1	1	1	1	1	0	0	0	4	4	4	5	5	5	4	5	4	5	5	5	4	5	5	3	4	3	5	5	5	0	0	0	3	3
XP_002402009.2	venom peptide MmKTx1; putative single domain von Willebrand factor type C [Ixodes scapularis]	TSP of unknown functions	11	0_1_1_1_1_1_1_1_0_0_0_0_1_1_1_1	0	1	1	1	1	1	1	1	0	0	0	0	1	1	1	1	0	0	0	2	2	2	3	3	3	3	3	3	4	3	4	3	3	3	3	3	3	4	4	5	0	0	0	0	0
MOY43818.1	putative scp-like extracellular protein [Ixodes scapularis]	TSP of unknown functions	1	0_0_0_0_0_0_0_0_1_0_0_0_0_0_0_0	0	0	0	0	0	0	0	0	1	0	0	0	0	0	0	0	0	0	0	0	0	0	0	0	0	0	0	0	0	0	0	0	0	0	0	0	0	0	0	0	2	0	2	0	0
AAY66591.1	putative secreted salivary protein; cysteine-rich secretory proteins, antigen 5, and pathogenesis-related 1 proteins [Ixodes scapularis]	TSP of unknown functions	1	0_0_0_0_0_0_0_0_1_0_0_0_0_0_0_0	0	0	0	0	0	0	0	0	1	0	0	0	0	0	0	0	0	0	0	0	0	0	0	0	0	0	0	0	0	0	0	0	0	0	0	0	0	0	0	0	3	2	3	0	0
EEC11616.1	secreted salivary gland peptide, putative, partial; putative cysteine-rich secretory proteins, antigen 5, and pathogenesis-related 1 proteins-CAP [Ixodes scapularis]	TSP of unknown functions	1	0_0_0_0_0_0_0_0_1_0_0_0_0_0_0_0	0	0	0	0	0	0	0	0	1	0	0	0	0	0	0	0	0	0	0	0	0	0	0	0	0	0	0	0	0	0	0	0	0	0	0	0	0	0	0	0	3	2	3	0	0
XP_029834419.1	alpha-1-macroglobulin isoform X1 [Ixodes scapularis]	protease inhibitor A2M- I39	15	0_1_1_1_1_1_1_1_1_1_1_1_1_1_1_1	0	1	1	1	1	1	1	1	1	1	1	1	1	1	1	1	0	0	0	14	19	19	26	21	22	36	36	38	53	49	49	37	36	44	28	32	29	49	43	45	12	9	11	51	49
XP_029834431.1	alpha-1-macroglobulin isoform X10 [Ixodes scapularis]	protease inhibitor A2M- I39	15	0_1_1_1_1_1_1_1_1_1_1_1_1_1_1_1	0	1	1	1	1	1	1	1	1	1	1	1	1	1	1	1	0	0	0	14	19	19	26	21	22	36	36	38	53	49	49	37	36	45	28	32	29	49	43	45	12	9	11	52	50
XP_029834426.1	alpha-1-macroglobulin isoform X5 [Ixodes scapularis]	protease inhibitor A2M- I39	15	0_1_1_1_1_1_1_1_1_1_1_1_1_1_1_1	0	1	1	1	1	1	1	1	1	1	1	1	1	1	1	1	0	0	0	14	19	19	26	22	23	39	37	40	56	51	53	39	38	45	28	32	29	50	44	45	12	9	11	53	51
XP_029844067.1	alpha-2-macroglobulin-like protein 1 isoform X1 [Ixodes scapularis]	protease inhibitor A2M- I39	16	1_1_1_1_1_1_1_1_1_1_1_1_1_1_1_1	1	1	1	1	1	1	1	1	1	1	1	1	1	1	1	1	0	2	2	4	5	4	10	7	8	8	8	15	21	17	15	3	3	6	4	3	3	13	11	9	21	21	21	47	46
XP_029836680.1	C3 and PZP-like alpha-2-macroglobulin domain-containing protein 8, partial [Ixodes scapularis]	protease inhibitor A2M- I39	5	0_0_0_0_0_0_0_0_0_0_1_1_1_1_1_0	0	0	0	0	0	0	0	0	0	0	1	1	1	1	1	0	0	0	0	0	0	0	0	0	0	0	0	0	2	0	0	0	0	0	0	0	0	0	0	0	0	0	0	0	0
EEC11332.1	hypothetical protein; putative alpha-2-macroglobulin [Ixodes scapularis]	protease inhibitor A2M- I39	2	0_0_0_0_0_0_0_0_0_0_1_0_1_0_0_0	0	0	0	0	0	0	0	0	0	0	1	0	1	0	0	0	0	0	0	0	0	0	0	0	0	0	0	0	0	0	0	0	0	0	0	0	0	0	0	0	0	0	0	0	0
MOY43687.1	putative alpha-macroglobulin [Ixodes scapularis]	protease inhibitor A2M- I39	15	0_1_1_1_1_1_1_1_1_1_1_1_1_1_1_1	0	1	1	1	1	1	1	1	1	1	1	1	1	1	1	1	0	0	0	12	16	17	20	15	17	30	28	30	45	42	42	31	31	37	24	23	22	42	36	37	8	5	7	42	41
XP_029833098.1	venom factor, partial; putative alpha-2-macroglobulin [Ixodes scapularis]	protease inhibitor A2M- I39	3	0_0_0_0_0_0_0_0_0_0_1_0_1_1_0_0	0	0	0	0	0	0	0	0	0	0	1	0	1	1	0	0	0	0	0	0	0	0	0	0	0	0	0	0	0	0	0	0	0	0	0	0	0	0	0	0	0	0	0	0	0
XP_029838462.1	venom factor; Alpha-2-macroglobulin family [Ixodes scapularis]	protease inhibitor A2M- I39	5	0_0_0_0_0_0_0_0_0_0_1_1_1_1_1_0	0	0	0	0	0	0	0	0	0	0	1	1	1	1	1	0	0	0	0	0	0	0	0	0	0	0	0	0	2	0	0	0	0	0	0	0	0	0	0	0	0	0	0	0	0
AAY66864.1	cytoplasmic cystatin [Ixodes scapularis]	protease inhibitor cystatin- I25	4	0_0_0_0_0_0_0_0_0_1_1_1_1_0_0_0	0	0	0	0	0	0	0	0	0	1	1	1	1	0	0	0	0	0	0	0	0	0	0	0	0	0	0	0	0	0	0	0	0	0	0	0	0	0	0	0	0	0	0	2	2
Q8MVB6.1	Salivary cystatin-L [Ixodes scapularis]	protease inhibitor cystatin- I25	15	0_1_1_1_1_1_1_1_1_1_1_1_1_1_1_1	0	1	1	1	1	1	1	1	1	1	1	1	1	1	1	1	0	0	0	2	3	3	4	5	5	4	5	5	5	5	5	2	3	4	3	3	0	5	5	5	8	8	7	12	12
MOY41952.1	putative cystatin type 1 [Ixodes scapularis]	protease inhibitor cystatin- I25	4	0_0_0_0_0_0_0_0_0_1_1_1_1_0_0_0	0	0	0	0	0	0	0	0	0	1	1	1	1	0	0	0	0	0	0	0	0	0	0	0	0	0	0	0	0	0	0	0	0	0	0	0	0	0	0	0	0	0	0	2	2
B7PKZ2.1	Salivary cystatin-L [Ixodes scapularis]	protease inhibitor cystatin- I25	15	0_1_1_1_1_1_1_1_1_1_1_1_1_1_1_1	0	1	1	1	1	1	1	1	1	1	1	1	1	1	1	1	0	0	0	3	5	5	8	8	8	7	8	8	8	8	8	4	5	7	5	5	3	8	8	8	6	5	4	10	10
XP_002434440.2	salivary cystatin-L [Ixodes scapularis]	protease inhibitor cystatin- I25	15	0_1_1_1_1_1_1_1_1_1_1_1_1_1_1_1	0	1	1	1	1	1	1	1	1	1	1	1	1	1	1	1	0	0	0	3	5	5	7	7	7	6	7	7	7	7	7	4	5	7	4	4	3	7	7	7	4	3	2	8	8
XP_002434438.2	salivary cystatin-L-like [Ixodes scapularis]	protease inhibitor cystatin- I25	15	0_1_1_1_1_1_1_1_1_1_1_1_1_1_1_1	0	1	1	1	1	1	1	1	1	1	1	1	1	1	1	1	0	0	0	7	7	10	8	8	8	8	7	8	8	8	8	7	8	8	6	5	5	8	8	8	8	7	7	11	11
XP_029845674.1	salivary cystatin-L-like [Ixodes scapularis]	protease inhibitor cystatin- I25	14	0_1_1_1_1_1_1_1_0_1_1_1_1_1_1_1	0	1	1	1	1	1	1	1	0	1	1	1	1	1	1	1	0	0	0	5	4	4	7	8	10	7	9	8	9	12	11	7	7	9	5	6	5	8	7	7	0	0	0	6	5
XP_002434437.2	salivary cystatin-L-like [Ixodes scapularis]	protease inhibitor cystatin- I25	5	0_0_0_0_0_0_0_0_0_0_1_1_1_1_1_0	0	0	0	0	0	0	0	0	0	0	1	1	1	1	1	0	0	0	0	0	0	0	0	0	0	0	0	0	0	0	0	0	0	0	0	0	0	0	0	0	0	0	0	0	0
B7PKZ1.1	Salivary cystatin-L2 [Ixodes scapularis]	protease inhibitor cystatin- I25	14	0_1_1_1_1_1_1_1_0_1_1_1_1_1_1_1	0	1	1	1	1	1	1	1	0	1	1	1	1	1	1	1	0	0	0	3	4	3	4	3	4	2	2	3	4	4	4	3	3	4	3	3	3	4	4	4	0	0	0	4	4
3MWZ_A	unnamed protein product; putative Cystatin-like domain [Ixodes scapularis]	protease inhibitor cystatin- I25	14	0_1_1_1_1_1_1_1_0_1_1_1_1_1_1_1	0	1	1	1	1	1	1	1	0	1	1	1	1	1	1	1	0	0	0	3	4	3	4	3	4	2	2	3	4	4	4	3	3	4	3	3	3	4	4	4	0	0	0	4	4
XP_002401482.2	hemolymph trypsin inhibitor B; Kunitz/Bovine pancreatic trypsin inhibitor domain [Ixodes scapularis]	protease inhibitor Kunitz- I2	5	0_0_1_1_1_1_0_1_0_0_0_0_0_0_0_0	0	0	1	1	1	1	0	1	0	0	0	0	0	0	0	0	0	0	0	0	0	0	2	2	2	0	2	2	4	4	4	0	2	3	0	2	0	0	2	2	0	0	0	0	0
AID54718.1	blood meal-induced serine protease inhibitor [Ixodes scapularis]	protease inhibitor Serpin- I4	15	0_1_1_1_1_1_1_1_1_1_1_1_1_1_1_1	0	1	1	1	1	1	1	1	1	1	1	1	1	1	1	1	0	0	0	8	8	10	9	12	10	10	10	11	11	10	11	4	3	5	3	4	2	4	5	6	7	6	7	19	20
XP_029839663.1	leukocyte elastase inhibitor [Ixodes scapularis]	protease inhibitor Serpin- I4	13	0_0_1_1_1_1_1_1_0_1_1_1_1_1_1_1	0	0	1	1	1	1	1	1	0	1	1	1	1	1	1	1	0	0	0	0	0	0	3	2	3	3	5	5	9	10	11	8	9	11	7	8	6	9	9	10	0	0	0	5	7
XP_029826746.1	leukocyte elastase inhibitor [Ixodes scapularis]	protease inhibitor Serpin- I4	3	0_0_0_0_0_0_0_0_0_1_1_0_1_0_0_0	0	0	0	0	0	0	0	0	0	1	1	0	1	0	0	0	0	0	0	0	0	0	0	0	0	0	0	0	0	0	0	0	0	0	0	0	0	0	2	0	0	0	0	2	2
XP_002415886.2	leukocyte elastase inhibitor [Ixodes scapularis]	protease inhibitor Serpin- I4	1	0_0_0_0_0_0_0_0_0_0_1_0_0_0_0_0	0	0	0	0	0	0	0	0	0	0	1	0	0	0	0	0	0	0	0	0	0	0	0	0	0	0	0	0	0	0	0	0	0	0	0	0	0	0	0	0	0	0	0	0	0
XP_029826743.1	leukocyte elastase inhibitor [Ixodes scapularis]	protease inhibitor Serpin- I4	1	0_0_0_0_0_0_0_0_0_0_1_0_0_0_0_0	0	0	0	0	0	0	0	0	0	0	1	0	0	0	0	0	0	0	0	0	0	0	0	0	0	0	0	0	0	0	0	0	0	0	0	0	0	0	0	0	0	0	0	2	0
XP_029826747.1	leukocyte elastase inhibitor C [Ixodes scapularis]	protease inhibitor Serpin- I4	1	0_0_0_0_0_0_0_0_0_0_1_0_0_0_0_0	0	0	0	0	0	0	0	0	0	0	1	0	0	0	0	0	0	0	0	0	0	0	0	0	0	0	0	0	0	0	0	0	0	0	0	0	0	0	0	0	0	0	0	2	0
XP_029826744.1	leukocyte elastase inhibitor-like [Ixodes scapularis]	protease inhibitor Serpin- I4	9	0_0_0_0_0_0_1_1_0_1_1_1_1_1_1_1	0	0	0	0	0	0	1	1	0	1	1	1	1	1	1	1	0	0	0	0	0	0	0	0	0	0	0	0	0	2	0	0	0	0	2	2	2	6	4	6	0	0	0	5	6
XP_029826745.1	leukocyte elastase inhibitor-like [Ixodes scapularis]	protease inhibitor Serpin- I4	7	0_0_0_0_0_0_0_0_0_1_1_1_1_1_1_1	0	0	0	0	0	0	0	0	0	1	1	1	1	1	1	1	0	0	0	0	0	0	0	0	0	0	0	0	0	0	0	0	0	0	0	0	0	0	0	0	0	0	0	9	10
MOY37212.1	putative blood meal-induced serine protease inhibitor [Ixodes scapularis]	protease inhibitor Serpin- I4	8	0_0_0_0_0_0_0_1_0_1_1_1_1_1_1_1	0	0	0	0	0	0	0	1	0	1	1	1	1	1	1	1	0	0	0	0	0	0	0	0	0	0	0	0	0	0	0	0	0	0	0	0	0	5	4	5	0	0	0	2	2
MOY43902.1	putative blood meal-induced serine protease inhibitor [Ixodes scapularis]	protease inhibitor Serpin- I4	1	0_0_0_0_0_0_0_0_0_0_1_0_0_0_0_0	0	0	0	0	0	0	0	0	0	0	1	0	0	0	0	0	0	0	0	0	0	0	0	0	0	0	0	0	0	0	0	0	0	0	0	0	0	0	2	0	0	0	0	0	0
AAV80788.1	putative secreted salivary gland peptide; putative serpin [Ixodes scapularis]	protease inhibitor Serpin- I4	13	0_1_1_1_1_1_1_1_0_1_1_1_1_1_1_0	0	1	1	1	1	1	1	1	0	1	1	1	1	1	1	0	0	0	0	2	4	2	6	4	4	5	4	4	9	8	8	3	4	6	3	4	4	6	6	7	0	0	0	8	8
MOY39600.1	putative serine proteinase inhibitor [Ixodes scapularis]	protease inhibitor Serpin- I4	15	0_1_1_1_1_1_1_1_1_1_1_1_1_1_1_1	0	1	1	1	1	1	1	1	1	1	1	1	1	1	1	1	0	2	0	0	2	5	2	4	5	5	6	7	12	10	11	10	11	13	5	10	5	16	15	16	2	2	2	15	15
MOY44092.1	putative serine proteinase inhibitor [Ixodes scapularis]	protease inhibitor Serpin- I4	15	0_1_1_1_1_1_1_1_1_1_1_1_1_1_1_1	0	1	1	1	1	1	1	1	1	1	1	1	1	1	1	1	0	3	0	5	5	8	6	7	9	9	10	14	17	16	17	14	13	18	9	14	10	22	19	20	4	4	5	21	21
MOY36014.1	putative serine proteinase inhibitor [Ixodes scapularis]	protease inhibitor Serpin- I4	14	0_1_1_1_1_1_1_1_0_1_1_1_1_1_1_1	0	1	1	1	1	1	1	1	0	1	1	1	1	1	1	1	0	0	0	2	2	0	3	3	2	3	3	2	7	8	6	3	4	5	3	2	4	4	6	5	0	0	0	9	10
MOY37494.1	putative serine proteinase inhibitor [Ixodes scapularis]	protease inhibitor Serpin- I4	13	0_0_1_1_1_1_1_1_0_1_1_1_1_1_1_1	0	0	1	1	1	1	1	1	0	1	1	1	1	1	1	1	0	0	0	0	0	0	0	2	4	3	5	5	9	11	10	7	8	9	5	7	5	9	10	10	0	0	0	4	7
MOY44771.1	putative serine proteinase inhibitor [Ixodes scapularis]	protease inhibitor Serpin- I4	13	0_1_1_1_1_1_1_1_0_1_1_1_1_1_1_0	0	1	1	1	1	1	1	1	0	1	1	1	1	1	1	0	0	0	0	2	4	2	4	3	3	2	2	2	4	5	4	2	3	4	2	2	2	3	3	4	0	0	0	4	4
MOY40825.1	putative serine proteinase inhibitor [Ixodes scapularis]	protease inhibitor Serpin- I4	8	0_0_0_0_0_0_0_1_0_1_1_1_1_1_1_1	0	0	0	0	0	0	0	1	0	1	1	1	1	1	1	1	0	0	0	0	0	0	0	0	0	0	0	0	0	0	0	0	0	0	0	0	0	0	2	2	0	0	0	2	2
MOY38151.1	putative serpin [Ixodes scapularis]	protease inhibitor Serpin- I4	15	0_1_1_1_1_1_1_1_1_1_1_1_1_1_1_1	0	1	1	1	1	1	1	1	1	1	1	1	1	1	1	1	0	0	0	5	4	7	6	6	8	7	7	10	14	13	14	11	10	13	9	11	7	19	15	16	2	2	3	17	19
MOY41070.1	putative serpin [Ixodes scapularis]	protease inhibitor Serpin- I4	8	0_0_0_0_0_0_0_1_0_1_1_1_1_1_1_1	0	0	0	0	0	0	0	1	0	1	1	1	1	1	1	1	0	0	0	0	0	0	0	0	0	0	0	0	0	0	0	0	0	0	0	0	0	2	3	2	0	0	0	3	2
AAM93649.1	putative serpin [Ixodes scapularis]	protease inhibitor Serpin- I4	1	0_0_0_0_0_0_0_0_0_0_0_0_1_0_0_0	0	0	0	0	0	0	0	0	0	0	0	0	1	0	0	0	0	0	0	0	0	0	0	0	0	0	0	0	0	0	0	0	0	0	0	0	0	0	0	0	0	0	0	0	0
EEC19554.1	secreted salivary gland peptide, putative; putative serpin-2 [Ixodes scapularis]	protease inhibitor Serpin- I4	1	0_0_0_0_0_0_0_0_0_0_1_0_0_0_0_0	0	0	0	0	0	0	0	0	0	0	1	0	0	0	0	0	0	0	0	0	0	0	0	0	0	0	0	0	0	0	0	0	0	0	0	0	0	0	0	0	0	0	0	2	0
EEC05896.1	serine protease inhibitor, putative [Ixodes scapularis]	protease inhibitor Serpin- I4	6	0_0_0_0_0_0_0_0_0_1_1_1_1_1_1_0	0	0	0	0	0	0	0	0	0	1	1	1	1	1	1	0	0	0	0	0	0	0	0	0	0	0	0	0	0	0	0	0	0	0	0	0	0	0	0	0	0	0	0	8	9
XP_002402368.2	serpin B4 [Ixodes scapularis]	protease inhibitor Serpin- I4	14	0_1_1_1_1_1_1_1_0_1_1_1_1_1_1_1	0	1	1	1	1	1	1	1	0	1	1	1	1	1	1	1	0	0	0	2	2	0	3	4	3	3	3	2	9	10	8	4	4	6	3	3	4	6	8	9	0	0	0	12	14
EEC19553.1	serpin-1 precursor, putative [Ixodes scapularis]	protease inhibitor Serpin- I4	1	0_0_0_0_0_0_0_0_0_0_1_0_0_0_0_0	0	0	0	0	0	0	0	0	0	0	1	0	0	0	0	0	0	0	0	0	0	0	0	0	0	0	0	0	0	0	0	0	0	0	0	0	0	0	0	0	0	0	0	0	0
EEC14238.1	serpin-2 precursor, putative [Ixodes scapularis]	protease inhibitor Serpin- I4	1	0_0_0_0_0_0_0_0_0_0_1_0_0_0_0_0	0	0	0	0	0	0	0	0	0	0	1	0	0	0	0	0	0	0	0	0	0	0	0	0	0	0	0	0	0	0	0	0	0	0	0	0	0	0	0	0	0	0	0	0	0
XP_029826753.1	serpin-2 precursor, putative, partial [Ixodes scapularis]	protease inhibitor Serpin- I4	15	0_1_1_1_1_1_1_1_1_1_1_1_1_1_1_1	0	1	1	1	1	1	1	1	1	1	1	1	1	1	1	1	0	2	0	6	6	9	7	8	10	10	11	15	19	18	20	15	13	19	10	16	11	22	20	20	3	3	4	20	21
EEC14235.1	serpin-2 precursor, putative, partial [Ixodes scapularis]	protease inhibitor Serpin- I4	14	0_1_1_1_1_1_1_1_0_1_1_1_1_1_1_1	0	1	1	1	1	1	1	1	0	1	1	1	1	1	1	1	0	0	0	2	2	0	3	4	3	4	4	3	10	10	7	5	6	9	4	3	4	8	7	9	0	0	0	11	11
EEC08061.1	serpin-2 precursor, putative, partial [Ixodes scapularis]	protease inhibitor Serpin- I4	13	0_0_1_1_1_1_1_1_0_1_1_1_1_1_1_1	0	0	1	1	1	1	1	1	0	1	1	1	1	1	1	1	0	0	0	0	0	0	0	2	4	3	5	5	9	10	11	8	9	11	6	8	6	9	9	10	0	0	0	4	6
XP_029826752.1	serpin-2 precursor, putative, partial [Ixodes scapularis]	protease inhibitor Serpin- I4	13	0_0_1_1_1_1_1_1_0_1_1_1_1_1_1_1	0	0	1	1	1	1	1	1	0	1	1	1	1	1	1	1	0	0	0	0	0	0	2	0	2	0	3	2	8	8	7	4	6	6	2	2	2	7	6	6	0	0	0	4	4
XP_029834128.1	serpin-2 precursor, putative, partial [Ixodes scapularis]	protease inhibitor Serpin- I4	6	0_0_0_0_0_0_0_0_0_1_1_1_1_1_1_0	0	0	0	0	0	0	0	0	0	1	1	1	1	1	1	0	0	0	0	0	0	0	0	0	0	0	0	0	0	0	0	0	0	0	0	0	0	0	0	0	0	0	0	8	10
EEC19558.1	serpin-4 precursor, putative [Ixodes scapularis]	protease inhibitor Serpin- I4	16	1_1_1_1_1_1_1_1_1_1_1_1_1_1_1_1	1	1	1	1	1	1	1	1	1	1	1	1	1	1	1	1	0	3	2	3	3	6	4	5	6	5	7	10	10	12	11	10	11	13	7	13	8	17	15	17	3	2	3	13	14
EEC18973.1	serpin-8 precursor, putative [Ixodes scapularis]	protease inhibitor Serpin- I4	1	0_0_0_0_0_0_0_0_0_0_0_0_1_0_0_0	0	0	0	0	0	0	0	0	0	0	0	0	1	0	0	0	0	0	0	0	0	0	0	0	0	0	0	0	0	0	0	0	0	0	0	0	0	0	0	0	0	0	0	0	0
EEC14237.1	serpin, putative [Ixodes scapularis]	protease inhibitor Serpin- I4	1	0_0_0_0_0_0_0_0_0_0_1_0_0_0_0_0	0	0	0	0	0	0	0	0	0	0	1	0	0	0	0	0	0	0	0	0	0	0	0	0	0	0	0	0	0	0	0	0	0	0	0	0	0	0	0	0	0	0	0	2	0
XP_029826754.1	uncharacterized protein LOC8042876; putative serpin-2 [Ixodes scapularis]	protease inhibitor Serpin- I4	15	0_1_1_1_1_1_1_1_1_1_1_1_1_1_1_1	0	1	1	1	1	1	1	1	1	1	1	1	1	1	1	1	0	0	0	8	9	11	14	15	14	14	13	14	18	16	17	8	10	11	9	10	9	12	12	13	6	4	5	24	24
XP_002399668.2	chymotrypsin inhibitor [Ixodes scapularis]	protease inhibitor TIL- I8	7	0_1_1_1_1_1_1_1_0_0_0_0_0_0_0_0	0	1	1	1	1	1	1	1	0	0	0	0	0	0	0	0	0	0	2	3	4	4	4	4	4	4	4	4	3	3	3	3	0	3	3	3	3	3	3	3	0	0	0	0	0
XP_002399667.1	chymotrypsin inhibitor [Ixodes scapularis]	protease inhibitor TIL- I8	3	0_0_0_0_0_0_0_0_0_0_0_0_1_1_1_0	0	0	0	0	0	0	0	0	0	0	0	0	1	1	1	0	0	0	0	4	0	0	4	0	0	3	0	0	2	0	0	0	0	0	0	0	0	0	0	0	0	0	0	0	0
XP_029823746.1	chymotrypsin-elastase inhibitor ixodidin-like [Ixodes scapularis]	protease inhibitor TIL- I8	2	0_0_0_0_0_1_0_1_0_0_0_0_0_0_0_0	0	0	0	0	0	1	0	1	0	0	0	0	0	0	0	0	0	0	0	0	0	0	0	0	0	0	0	0	2	0	0	0	2	2	0	0	0	3	2	3	0	0	0	0	0
XP_029823743.1	chymotrypsin-elastase inhibitor ixodidin-like [Ixodes scapularis]	protease inhibitor TIL- I8	1	0_0_0_0_0_0_0_1_0_0_0_0_0_0_0_0	0	0	0	0	0	0	0	1	0	0	0	0	0	0	0	0	0	0	0	0	0	0	0	0	0	0	0	0	0	0	0	0	0	0	0	0	0	2	0	2	0	0	0	0	0
EEC02489.1	Inducible metalloproteinase, putative, partial [Ixodes scapularis]	protease inhibitor TIL- I8	13	0_1_1_1_1_1_1_1_0_1_1_1_1_1_1_0	0	1	1	1	1	1	1	1	0	1	1	1	1	1	1	0	0	0	0	4	3	2	7	4	4	6	4	3	7	4	4	3	0	4	2	2	2	7	4	4	0	0	0	3	0
MOY44988.1	putative chymotrypsin inhibitor; Trypsin Inhibitor like cysteine rich domain [Ixodes scapularis]	protease inhibitor TIL- I8	9	1_1_1_1_1_1_1_1_0_1_0_0_0_0_0_0	1	1	1	1	1	1	1	1	0	1	0	0	0	0	0	0	0	2	3	5	5	5	5	5	5	5	5	5	5	5	5	5	2	5	5	5	5	5	5	5	0	0	0	0	2
MOY36045.1	putative serine proteinase inhibitor precursor; Trypsin Inhibitor like cysteine rich domain [Ixodes scapularis]	protease inhibitor TIL- I8	2	0_0_0_0_0_1_0_1_0_0_0_0_0_0_0_0	0	0	0	0	0	1	0	1	0	0	0	0	0	0	0	0	0	0	0	0	0	0	0	0	0	0	0	0	2	0	0	0	2	2	0	0	0	2	2	2	0	0	0	0	0
MOY36026.1	putative serine proteinase inhibitor precursor; Trypsin Inhibitor like cysteine rich domain [Ixodes scapularis]	protease inhibitor TIL- I8	1	0_0_0_0_0_0_0_1_0_0_0_0_0_0_0_0	0	0	0	0	0	0	0	1	0	0	0	0	0	0	0	0	0	0	0	0	0	0	0	0	0	0	0	0	0	0	0	0	0	0	0	0	0	2	0	2	0	0	0	0	0
MOY43102.1	putative serine proteinase inhibitor precursor; Trypsin Inhibitor like cysteine rich domain [Ixodes scapularis]	protease inhibitor TIL- I8	1	0_0_0_0_0_0_0_1_0_0_0_0_0_0_0_0	0	0	0	0	0	0	0	1	0	0	0	0	0	0	0	0	0	0	0	0	0	0	0	0	0	0	0	0	0	0	0	0	0	0	0	0	0	2	0	2	0	0	0	0	0
MOY43175.1	putative serine proteinase inhibitor precursor; Trypsin Inhibitor like cysteine rich domain [Ixodes scapularis]	protease inhibitor TIL- I8	1	0_0_0_0_0_0_0_1_0_0_0_0_0_0_0_0	0	0	0	0	0	0	0	1	0	0	0	0	0	0	0	0	0	0	0	0	0	0	0	0	0	0	0	0	0	0	0	0	0	0	0	0	0	2	0	2	0	0	0	0	0
MOY36044.1	putative serine proteinase inhibitor precursor; Trypsin Inhibitor like cysteine rich domain [Ixodes scapularis]	protease inhibitor TIL- I8	2	0_0_0_0_0_1_0_1_0_0_0_0_0_0_0_0	0	0	0	0	0	1	0	1	0	0	0	0	0	0	0	0	0	0	0	0	0	0	0	0	0	0	0	0	2	0	0	0	2	2	0	0	0	3	2	3	0	0	0	0	0
XP_029823423.1	SCO-spondin; Trypsin Inhibitor like cysteine rich domain [Ixodes scapularis]	protease inhibitor TIL- I8	13	0_1_1_1_1_1_1_1_0_1_1_1_1_1_1_0	0	1	1	1	1	1	1	1	0	1	1	1	1	1	1	0	0	0	0	8	6	5	16	7	7	10	6	6	12	8	8	3	2	5	4	2	3	12	7	8	0	0	0	5	3
EEC06487.1	secreted cysteine rich protein, putative, partial; putative TIL [Ixodes scapularis]	protease inhibitor TIL- I8	6	0_1_1_1_1_0_0_1_0_0_0_0_1_0_0_0	0	1	1	1	1	0	0	1	0	0	0	0	1	0	0	0	0	0	0	2	2	0	4	0	2	2	0	2	2	2	2	0	0	0	0	0	0	2	2	2	0	0	0	0	0
EEC15680.1	secreted cysteine rich protein, putative; putative TIL [Ixodes scapularis]	protease inhibitor TIL- I8	8	1_1_1_1_1_1_1_1_0_0_0_0_0_0_0_0	1	1	1	1	1	1	1	1	0	0	0	0	0	0	0	0	2	2	2	4	2	0	5	2	2	5	2	2	5	2	2	5	0	2	5	2	2	5	2	3	0	0	0	0	0
EEC15679.1	secreted cysteine rich protein, putative; putative TIL [Ixodes scapularis]	protease inhibitor TIL- I8	7	0_1_1_1_1_1_1_1_0_0_0_0_0_0_0_0	0	1	1	1	1	1	1	1	0	0	0	0	0	0	0	0	0	0	0	4	4	4	4	4	4	4	4	4	4	4	4	3	0	4	3	4	3	4	4	4	0	0	0	0	0
EEC08195.1	secreted protein, putative, partial; putative trypsin Inhibitor like cysteine rich domain [Ixodes scapularis]	protease inhibitor TIL- I8	7	0_0_1_0_0_0_0_0_0_1_1_1_1_1_1_0	0	0	1	0	0	0	0	0	0	1	1	1	1	1	1	0	0	0	0	2	0	0	5	0	2	3	0	0	3	0	0	0	0	0	2	0	0	3	0	0	0	0	0	2	2
XP_029825278.1	uncharacterized protein LOC8038128; putative trypsin Inhibitor like cysteine rich domain [Ixodes scapularis]	protease inhibitor TIL- I8	8	1_1_1_1_1_1_1_1_0_0_0_0_0_0_0_0	1	1	1	1	1	1	1	1	0	0	0	0	0	0	0	0	0	2	2	4	4	3	4	3	3	4	3	3	4	3	3	4	0	3	4	3	3	4	3	4	0	0	0	0	0
XP_029828558.1	8.6 kDa transglutaminase substrate [Ixodes scapularis]	signal transduction	4	0_0_0_0_1_1_1_1_0_0_0_0_0_0_0_0	0	0	0	0	1	1	1	1	0	0	0	0	0	0	0	0	0	0	0	0	0	0	0	0	0	0	0	0	3	2	3	3	3	4	3	3	3	3	2	2	0	0	0	0	0
XP_029838623.1	8.6 kDa transglutaminase substrate [Ixodes scapularis]	signal transduction	3	0_1_1_0_0_0_0_1_0_0_0_0_0_0_0_0	0	1	1	0	0	0	0	1	0	0	0	0	0	0	0	0	0	0	0	2	2	0	3	2	2	3	0	0	0	0	0	3	0	0	0	0	0	3	0	2	0	0	0	0	0
XP_029838624.1	8.6 kDa transglutaminase substrate [Ixodes scapularis]	signal transduction	1	0_0_0_0_0_0_0_1_0_0_0_0_0_0_0_0	0	0	0	0	0	0	0	1	0	0	0	0	0	0	0	0	0	0	0	0	0	0	0	0	0	0	0	0	0	0	0	0	0	2	0	0	0	2	0	2	0	0	0	0	0
EEC00917.1	acid methyltransferase, putative [Ixodes scapularis]	signal transduction	2	0_0_0_0_0_0_0_0_0_0_0_0_1_0_1_0	0	0	0	0	0	0	0	0	0	0	0	0	1	0	1	0	0	0	0	0	0	0	0	0	0	0	0	0	0	0	0	0	0	0	0	0	0	0	0	0	0	0	0	0	0
XP_029842087.1	alkaline phosphatase, tissue-nonspecific isozyme [Ixodes scapularis]	signal transduction	1	0_0_0_0_0_0_0_0_1_0_0_0_0_0_0_0	0	0	0	0	0	0	0	0	1	0	0	0	0	0	0	0	0	0	0	0	0	0	0	0	0	0	0	0	0	0	0	0	0	0	0	0	0	0	0	0	3	2	2	0	0
AAT99573.1	calreticulin [Ixodes scapularis]	signal transduction	3	0_0_0_0_0_0_0_0_0_0_1_1_1_0_0_0	0	0	0	0	0	0	0	0	0	0	1	1	1	0	0	0	0	0	0	0	0	0	0	0	0	0	0	0	0	0	0	0	0	0	0	0	0	0	0	0	0	0	0	0	0
XP_029847557.1	cholinesterase [Ixodes scapularis]	signal transduction	5	0_0_0_0_0_0_0_1_0_1_0_0_0_1_1_1	0	0	0	0	0	0	0	1	0	1	0	0	0	1	1	1	0	0	0	0	0	0	0	0	0	0	0	0	0	0	0	0	0	0	0	0	0	2	2	3	0	0	0	2	0
XP_029847542.1	cholinesterase 1 [Ixodes scapularis]	signal transduction	3	0_0_0_0_0_0_0_0_0_0_0_0_0_1_1_1	0	0	0	0	0	0	0	0	0	0	0	0	0	1	1	1	0	0	0	0	0	0	0	0	0	0	0	0	0	0	0	0	0	0	0	0	0	0	0	0	0	0	0	0	2
XP_029829919.1	cholinesterase 1-like [Ixodes scapularis]	signal transduction	4	0_0_0_0_0_0_0_0_0_0_1_0_0_1_1_1	0	0	0	0	0	0	0	0	0	0	1	0	0	1	1	1	0	0	0	0	0	0	0	0	0	0	0	0	0	0	0	0	0	0	0	0	0	0	0	0	0	0	0	0	0
EEC06563.1	GDI-1 GDP dissociation inhibitor, putative, partial; Rossmann-fold NAD(P)(+)-binding proteins [Ixodes scapularis]	signal transduction	3	0_0_0_0_0_0_0_0_0_0_1_1_1_0_0_0	0	0	0	0	0	0	0	0	0	0	1	1	1	0	0	0	0	0	0	0	0	0	0	0	0	0	0	0	0	0	0	0	0	0	0	0	0	0	0	0	0	0	0	0	0
EEC09363.1	hypothetical protein; putative polycystin cation channel protein/ leucine rich repeat [Ixodes scapularis]	signal transduction	2	0_0_0_0_0_0_0_0_0_0_0_0_1_0_1_0	0	0	0	0	0	0	0	0	0	0	0	0	1	0	1	0	0	0	0	0	0	0	0	0	0	0	0	0	0	0	0	0	0	0	0	0	0	0	0	0	0	0	0	0	0
XP_029850984.1	insulin-like growth factor-binding protein-related protein 1 [Ixodes scapularis]	signal transduction	8	0_0_1_0_1_0_0_0_0_1_1_1_1_1_1_0	0	0	1	0	1	0	0	0	0	1	1	1	1	1	1	0	0	0	0	0	0	0	2	2	2	0	2	0	4	4	5	0	0	0	0	0	0	2	0	0	0	0	0	0	2
XP_029843885.1	juvenile hormone acid O-methyltransferase-like [Ixodes scapularis]	signal transduction	2	0_0_0_0_0_0_0_0_0_0_0_0_1_0_1_0	0	0	0	0	0	0	0	0	0	0	0	0	1	0	1	0	0	0	0	0	0	0	0	0	0	0	0	0	0	0	0	0	0	0	0	0	0	0	0	0	0	0	0	0	0
EEC03970.1	Kazal-type serine protease inhibitor domain containing protein; Insulin growth factor-binding protein homologues [Ixodes scapularis]	signal transduction	7	0_0_1_0_1_0_0_0_0_0_1_1_1_1_1_0	0	0	1	0	1	0	0	0	0	0	1	1	1	1	1	0	0	0	0	0	0	0	2	2	2	0	2	0	4	3	4	0	0	0	0	0	0	2	0	0	0	0	0	0	0
XP_029850216.1	protein D2; putative phosphatidylEthanolamine-Binding Protein [Ixodes scapularis]	signal transduction	4	0_0_0_0_0_0_0_0_0_1_1_1_0_1_0_0	0	0	0	0	0	0	0	0	0	1	1	1	0	1	0	0	0	0	0	0	0	0	0	0	0	0	0	0	0	0	0	0	0	0	0	0	0	0	0	0	0	0	0	3	3
MOY44017.1	putative a-macroglobulin receptor [Ixodes scapularis]	signal transduction	14	0_1_1_1_1_0_1_1_1_1_1_1_1_1_1_1	0	1	1	1	1	0	1	1	1	1	1	1	1	1	1	1	0	0	0	2	3	2	5	3	5	5	5	9	9	9	9	0	0	3	2	3	0	7	6	6	9	8	9	18	16
MOY44625.1	putative calreticulin [Ixodes scapularis]	signal transduction	1	0_0_0_0_0_0_0_0_0_0_0_0_1_0_0_0	0	0	0	0	0	0	0	0	0	0	0	0	1	0	0	0	0	0	0	0	0	0	0	0	0	0	0	0	0	0	0	0	0	0	0	0	0	0	0	0	0	0	0	0	0
MOY44716.1	putative calreticulin [Ixodes scapularis]	signal transduction	1	0_0_0_0_0_0_0_0_0_0_0_0_1_0_0_0	0	0	0	0	0	0	0	0	0	0	0	0	1	0	0	0	0	0	0	0	0	0	0	0	0	0	0	0	0	0	0	0	0	0	0	0	0	0	0	0	0	0	0	0	0
MOY39320.1	putative insulin growth factor binding protein [Ixodes scapularis]	signal transduction	3	0_1_0_0_0_1_0_1_0_0_0_0_0_0_0_0	0	1	0	0	0	1	0	1	0	0	0	0	0	0	0	0	0	0	0	3	2	0	4	0	0	4	0	0	3	0	0	4	0	2	4	0	0	5	2	2	0	0	0	0	0
MOY39221.1	putative insulin growth factor binding protein [Ixodes scapularis]	signal transduction	2	0_0_0_0_0_1_0_1_0_0_0_0_0_0_0_0	0	0	0	0	0	1	0	1	0	0	0	0	0	0	0	0	0	0	0	2	0	0	2	0	0	2	0	0	2	0	0	2	0	2	2	0	0	3	2	2	0	0	0	0	0
XP_029838618.1	putative insulin growth factor-binding protein homologues LOC8036350 [Ixodes scapularis]	signal transduction	7	0_1_1_1_1_1_1_1_0_0_0_0_0_0_0_0	0	1	1	1	1	1	1	1	0	0	0	0	0	0	0	0	0	0	0	6	5	5	6	5	5	6	5	5	6	5	5	6	4	5	5	3	4	6	4	5	0	0	0	0	0
MOY37705.1	putative matricellular protein osteonectin/sparc/bm-40 [Ixodes scapularis]	signal transduction	2	0_0_0_0_0_0_0_0_0_0_0_0_1_0_1_0	0	0	0	0	0	0	0	0	0	0	0	0	1	0	1	0	0	0	0	0	0	0	0	0	0	0	0	0	0	0	0	0	0	0	0	0	0	0	0	0	0	0	0	0	0
MOY39799.1	putative netrin axonal chemotropic factor [Ixodes scapularis]	signal transduction	3	0_0_0_0_0_0_0_0_0_0_0_0_1_1_1_0	0	0	0	0	0	0	0	0	0	0	0	0	1	1	1	0	0	0	0	0	0	0	0	0	0	0	0	0	0	0	0	0	0	0	0	0	0	0	0	0	0	0	0	0	0
MOY35628.1	putative netrin axonal chemotropic factor [Ixodes scapularis]	signal transduction	1	0_0_0_0_0_0_0_0_0_0_0_0_1_0_0_0	0	0	0	0	0	0	0	0	0	0	0	0	1	0	0	0	0	0	0	0	0	0	0	0	0	0	0	0	0	0	0	0	0	0	0	0	0	0	0	0	0	0	0	0	0
MOY38548.1	putative neurexin iii-alpha [Ixodes scapularis]	signal transduction	2	0_0_0_0_0_0_0_0_0_0_0_0_0_1_1_0	0	0	0	0	0	0	0	0	0	0	0	0	0	1	1	0	0	0	0	0	0	0	0	0	0	0	0	0	0	0	0	0	0	0	0	0	0	0	0	0	0	0	0	0	0
MOY42975.1	putative receptor mediating netrin-dependent axon guidance [Ixodes scapularis]	signal transduction	6	0_0_0_0_0_0_0_0_0_1_1_1_1_1_1_0	0	0	0	0	0	0	0	0	0	1	1	1	1	1	1	0	0	0	0	0	0	0	0	0	0	0	0	0	0	0	0	0	0	0	0	0	0	0	0	0	0	0	0	3	4
MOY40927.1	putative receptor mediating netrin-dependent axon guidance [Ixodes scapularis]	signal transduction	2	0_0_0_0_0_0_0_0_0_0_0_0_1_0_1_0	0	0	0	0	0	0	0	0	0	0	0	0	1	0	1	0	0	0	0	0	0	0	0	0	0	0	0	0	0	0	0	0	0	0	0	0	0	0	0	0	0	0	0	0	0
MOY43041.1	putative receptor mediating netrin-dependent axon guidance [Ixodes scapularis]	signal transduction	2	0_0_0_0_0_0_0_0_0_0_1_0_1_0_0_0	0	0	0	0	0	0	0	0	0	0	1	0	1	0	0	0	0	0	0	0	0	0	0	0	0	0	0	0	0	0	0	0	0	0	0	0	0	0	0	0	0	0	0	0	0
MOY43043.1	putative receptor mediating netrin-dependent axon guidance [Ixodes scapularis]	signal transduction	2	0_0_0_0_0_0_0_0_0_0_1_0_1_0_0_0	0	0	0	0	0	0	0	0	0	0	1	0	1	0	0	0	0	0	0	0	0	0	0	0	0	0	0	0	0	0	0	0	0	0	0	0	0	0	0	0	0	0	0	0	0
MOY43047.1	putative receptor mediating netrin-dependent axon guidance [Ixodes scapularis]	signal transduction	2	0_0_0_0_0_0_0_0_0_0_1_0_1_0_0_0	0	0	0	0	0	0	0	0	0	0	1	0	1	0	0	0	0	0	0	0	0	0	0	0	0	0	0	0	0	0	0	0	0	0	0	0	0	0	0	0	0	0	0	0	0
MOY40786.1	putative regulatory protein mlp [Ixodes scapularis]	signal transduction	6	0_0_1_1_1_0_1_0_0_0_0_0_1_0_1_0	0	0	1	1	1	0	1	0	0	0	0	0	1	0	1	0	0	0	0	2	0	0	3	2	3	3	2	3	3	3	3	0	0	2	2	0	2	0	0	2	0	0	0	0	0
EEC14232.1	secreted protein, putative, partial [Ixodes scapularis]	signal transduction	7	0_1_1_1_1_1_1_1_0_0_0_0_0_0_0_0	0	1	1	1	1	1	1	1	0	0	0	0	0	0	0	0	0	0	0	6	5	5	6	5	5	6	5	5	6	5	5	6	4	5	5	3	4	6	4	5	0	0	0	0	0
EEC17500.1	senescence marker protein-30, putative [Ixodes scapularis]	signal transduction	5	0_0_0_0_0_0_0_0_0_1_1_1_1_0_1_0	0	0	0	0	0	0	0	0	0	1	1	1	1	0	1	0	0	0	0	0	0	0	0	0	0	0	0	0	0	0	0	0	0	0	0	0	0	0	0	0	0	0	0	2	3
XP_002410226.2	slit homolog 3 proteinl; Leucine rich repeat and polycystin cation channel protein [Ixodes scapularis]	signal transduction	1	0_0_0_0_0_0_0_0_0_0_0_0_0_1_0_0	0	0	0	0	0	0	0	0	0	0	0	0	0	1	0	0	0	0	0	0	0	0	0	0	0	0	0	0	0	2	0	0	0	2	0	0	0	0	0	0	0	0	0	0	0
XP_002400305.1	sodium/calcium exchanger regulatory protein 1 [Ixodes scapularis]	signal transduction	4	0_0_0_0_0_0_0_0_0_0_1_1_1_0_1_0	0	0	0	0	0	0	0	0	0	0	1	1	1	0	1	0	0	0	0	0	0	0	0	0	0	0	0	0	0	0	0	0	0	0	0	0	0	0	0	0	0	0	0	0	0
XP_029838399.1	SPARC [Ixodes scapularis]	signal transduction	2	0_0_0_0_0_0_0_0_0_0_0_0_1_0_1_0	0	0	0	0	0	0	0	0	0	0	0	0	1	0	1	0	0	0	0	0	0	0	0	0	0	0	0	0	0	0	0	0	0	0	0	0	0	0	0	0	0	0	0	0	0
XP_002409988.2	transforming growth factor-beta-induced protein ig-h3 [Ixodes scapularis]	signal transduction	2	0_0_0_0_0_0_0_0_0_0_0_0_1_0_1_0	0	0	0	0	0	0	0	0	0	0	0	0	1	0	1	0	0	0	0	0	0	0	0	0	0	0	0	0	0	0	0	0	0	0	0	0	0	0	0	0	0	0	0	0	0
XP_029839365.1	twitchin [Ixodes scapularis]	signal transduction	6	0_0_0_0_0_0_0_0_0_1_1_1_1_1_1_0	0	0	0	0	0	0	0	0	0	1	1	1	1	1	1	0	0	0	0	0	0	0	0	0	0	0	0	0	0	0	0	0	0	0	0	0	0	0	0	0	0	0	0	7	6
XP_029827623.1	twitchin, partial [Ixodes scapularis]	signal transduction	2	0_0_0_0_0_0_0_0_0_0_1_0_1_0_0_0	0	0	0	0	0	0	0	0	0	0	1	0	1	0	0	0	0	0	0	0	0	0	0	0	0	0	0	0	0	0	0	0	0	0	0	0	0	0	0	0	0	0	0	0	0
XP_029849287.1	uncharacterized protein LOC8030484; putative polycystin cation channel protein/ leucine rich protein [Ixodes scapularis]	signal transduction	5	0_0_0_0_0_0_0_0_0_0_0_1_1_1_1_1	0	0	0	0	0	0	0	0	0	0	0	1	1	1	1	1	0	0	0	0	0	0	0	0	0	0	0	0	0	0	0	0	0	0	0	0	0	0	0	0	0	0	0	0	0
XP_029824622.1	uncharacterized protein LOC8040368; SMP-30/Gluconolaconase/LRE-like region [Ixodes scapularis]	signal transduction	5	0_0_0_0_0_0_0_0_0_1_1_1_1_0_1_0	0	0	0	0	0	0	0	0	0	1	1	1	1	0	1	0	0	0	0	0	0	0	0	0	0	0	0	0	0	0	0	0	0	0	0	0	0	0	0	0	0	0	0	2	3
EEC05877.1	apolipophorin, putative, partial [Ixodes scapularis]	heme/ iron binding	6	0_0_0_0_0_0_0_1_0_1_1_0_1_1_1_0	0	0	0	0	0	0	0	1	0	1	1	0	1	1	1	0	0	0	0	0	0	0	0	0	0	0	0	0	0	0	0	0	0	0	2	0	0	11	6	8	0	0	0	4	5
EEC19111.1	ferritin, putative, partial [Ixodes scapularis]	heme/ iron binding	2	0_0_0_0_0_0_0_0_0_0_0_0_0_1_1_0	0	0	0	0	0	0	0	0	0	0	0	0	0	1	1	0	0	0	0	0	0	0	0	0	0	0	0	0	0	0	0	0	0	0	0	0	0	0	0	0	0	0	0	0	0
EEC13579.1	heme lipoprotein precursor, putative [Ixodes scapularis]	heme/ iron binding	16	1_1_1_1_1_1_1_1_1_1_1_1_1_1_1_1	1	1	1	1	1	1	1	1	1	1	1	1	1	1	1	1	0	13	13	69	90	80	97	85	91	105	106	115	122	114	116	104	92	104	107	93	87	113	96	102	76	66	70	137	139
EEC13578.1	hemelipoglycoprotein precursor, putative [Ixodes scapularis]	heme/ iron binding	15	0_1_1_1_1_1_1_1_1_1_1_1_1_1_1_1	0	1	1	1	1	1	1	1	1	1	1	1	1	1	1	1	0	2	0	38	57	51	69	64	62	74	74	81	95	75	87	65	60	73	61	53	52	78	73	76	57	52	50	91	98
EEC17914.1	hemelipoglycoprotein precursor, putative [Ixodes scapularis]	heme/ iron binding	11	0_1_1_1_1_0_0_0_1_1_1_1_1_1_1_0	0	1	1	1	1	0	0	0	1	1	1	1	1	1	1	0	0	0	0	4	7	8	8	8	8	12	11	17	7	4	6	0	0	0	0	2	0	0	0	3	7	7	8	20	22
EEC17915.1	hemelipoglycoprotein precursor, putative, partial [Ixodes scapularis]	heme/ iron binding	16	1_1_1_1_1_1_1_1_1_1_1_1_1_1_1_1	1	1	1	1	1	1	1	1	1	1	1	1	1	1	1	1	0	4	3	25	33	33	41	37	37	38	40	44	52	49	51	24	22	27	25	30	27	23	24	25	21	17	20	53	55
EEC18682.1	hemelipoglycoprotein precursor, putative, partial [Ixodes scapularis]	heme/ iron binding	15	0_1_1_1_1_1_1_1_1_1_1_1_1_1_1_1	0	1	1	1	1	1	1	1	1	1	1	1	1	1	1	1	0	0	0	5	6	6	8	6	6	7	6	6	9	6	8	8	7	6	7	6	6	7	6	6	5	6	7	15	18
EEC13575.1	hypothetical protein, partial; putative vitellogenin_N [Ixodes scapularis]	heme/ iron binding	7	0_0_0_0_1_0_0_0_0_1_1_1_1_1_1_0	0	0	0	0	1	0	0	0	0	1	1	1	1	1	1	0	0	0	0	0	0	0	0	0	0	0	0	0	2	2	0	0	0	0	0	0	0	0	0	0	0	0	0	2	3
EEC13303.1	hypothetical protein; putative Vitellogenin_N [Ixodes scapularis]	heme/ iron binding	7	0_0_0_0_1_1_1_1_0_0_0_0_1_1_1_0	0	0	0	0	1	1	1	1	0	0	0	0	1	1	1	0	0	0	0	0	0	0	0	0	0	0	0	0	39	37	33	9	8	19	20	26	23	10	9	7	0	0	0	0	0
MOY36004.1	putative ferritin 2 [Ixodes scapularis]	heme/ iron binding	2	0_0_0_0_0_0_0_0_0_0_0_0_0_1_1_0	0	0	0	0	0	0	0	0	0	0	0	0	0	1	1	0	0	0	0	0	0	0	0	0	0	0	0	0	0	0	0	0	0	0	0	0	0	0	0	0	0	0	0	0	0
MOY41193.1	putative lipoprotein amino terminal region [Ixodes scapularis]	heme/ iron binding	6	0_0_0_0_1_1_1_0_0_0_0_0_1_1_1_0	0	0	0	0	1	1	1	0	0	0	0	0	1	1	1	0	0	0	0	0	0	0	0	0	0	0	0	0	8	6	8	0	2	2	5	4	3	0	0	0	0	0	0	0	0
MOY40268.1	putative lipoprotein amino terminal region [Ixodes scapularis]	heme/ iron binding	3	0_0_0_0_0_0_0_0_0_0_0_0_1_1_1_0	0	0	0	0	0	0	0	0	0	0	0	0	1	1	1	0	0	0	0	0	0	0	0	0	0	0	0	0	0	0	0	0	0	0	0	0	0	0	0	0	0	0	0	0	0
MOY43458.1	putative transferrin receptor [Ixodes scapularis]	heme/ iron binding	7	0_0_0_0_1_0_0_0_0_1_1_1_1_1_1_0	0	0	0	0	1	0	0	0	0	1	1	1	1	1	1	0	0	0	0	0	0	0	0	0	0	0	0	0	0	2	2	0	0	0	0	0	0	0	0	0	0	0	0	2	0
XP_029844464.1	putative Vitellogenin_N super family LOC8028815 [Ixodes scapularis]	heme/ iron binding	13	0_1_1_1_1_1_1_1_0_1_1_1_1_1_1_0	0	1	1	1	1	1	1	1	0	1	1	1	1	1	1	0	0	0	0	5	4	6	2	2	2	2	2	3	31	29	28	19	17	30	20	23	16	63	46	59	0	0	0	27	25
MOY36049.1	putative vitellogenin-2 [Ixodes scapularis]	heme/ iron binding	16	1_1_1_1_1_1_1_1_1_1_1_1_1_1_1_1	1	1	1	1	1	1	1	1	1	1	1	1	1	1	1	1	0	12	15	55	75	67	88	77	83	95	98	104	116	107	110	93	81	96	94	83	78	107	93	96	75	65	67	128	129
MOY36047.1	putative vitellogenin-2 [Ixodes scapularis]	heme/ iron binding	12	0_0_1_1_1_1_1_1_0_1_1_1_1_1_1_0	0	0	1	1	1	1	1	1	0	1	1	1	1	1	1	0	0	0	0	0	0	0	2	3	4	5	7	10	23	15	20	9	9	11	2	5	0	8	10	6	0	0	0	10	15
MOY37489.1	putative vitellogenin-b [Ixodes scapularis]	heme/ iron binding	10	0_0_0_0_1_1_1_1_0_1_1_1_1_1_1_0	0	0	0	0	1	1	1	1	0	1	1	1	1	1	1	0	0	0	0	0	0	0	0	0	0	0	0	0	7	8	8	4	4	7	5	5	6	16	13	16	0	0	0	6	5
XP_029845587.1	uncharacterized protein LOC115328521 isoform X1; putative Vitellogenin_N superfamily [Ixodes scapularis]	heme/ iron binding	3	0_0_0_0_0_0_0_0_0_0_0_0_1_1_1_0	0	0	0	0	0	0	0	0	0	0	0	0	1	1	1	0	0	0	0	0	0	0	0	0	0	0	0	0	0	0	0	0	0	0	0	0	0	0	0	0	0	0	0	0	0
XP_029830765.1	uncharacterized protein LOC8028373; putative Vitellogenin_N [Ixodes scapularis]	heme/ iron binding	3	0_0_0_0_0_0_0_0_0_0_0_0_1_1_1_0	0	0	0	0	0	0	0	0	0	0	0	0	1	1	1	0	0	0	0	0	0	0	0	0	0	0	0	0	0	0	0	0	0	0	0	0	0	0	0	0	0	0	0	0	0
XP_029830918.1	uncharacterized protein LOC8035218; putative Vitellogenin_N [Ixodes scapularis]	heme/ iron binding	7	0_0_0_0_1_1_1_1_0_0_0_0_1_1_1_0	0	0	0	0	1	1	1	1	0	0	0	0	1	1	1	0	0	0	0	0	0	0	0	0	0	0	0	0	42	37	34	9	8	19	22	26	23	10	9	7	0	0	0	0	0
XP_029826448.1	vitellogenin [Ixodes scapularis]	heme/ iron binding	15	0_1_1_1_1_1_1_1_1_1_1_1_1_1_1_1	0	1	1	1	1	1	1	1	1	1	1	1	1	1	1	1	0	0	0	35	43	42	23	20	22	20	24	29	25	22	26	29	22	49	24	25	21	60	52	73	13	10	7	68	73
XP_029826417.1	vitellogenin-1 [Ixodes scapularis]	heme/ iron binding	14	0_1_1_1_1_1_1_1_1_1_1_1_1_1_1_0	0	1	1	1	1	1	1	1	1	1	1	1	1	1	1	0	0	0	0	6	13	9	12	10	11	20	17	25	13	9	12	5	0	5	6	4	4	5	5	7	16	15	14	38	38
XP_029826418.1	vitellogenin-3 [Ixodes scapularis]	heme/ iron binding	16	1_1_1_1_1_1_1_1_1_1_1_1_1_1_1_1	1	1	1	1	1	1	1	1	1	1	1	1	1	1	1	1	0	2	2	22	30	28	38	31	32	38	35	40	52	43	46	26	19	26	28	24	22	28	19	23	19	18	17	55	56
XP_029822532.1	vitellogenin-5 [Ixodes scapularis]	heme/ iron binding	15	0_1_1_1_1_1_1_1_1_1_1_1_1_1_1_1	0	1	1	1	1	1	1	1	1	1	1	1	1	1	1	1	0	0	0	4	3	3	5	3	3	4	3	3	5	3	4	5	3	3	4	3	3	4	3	3	3	4	4	10	14
XP_029826419.1	vitellogenin-6 [Ixodes scapularis]	heme/ iron binding	16	1_1_1_1_1_1_1_1_1_1_1_1_1_1_1_1	1	1	1	1	1	1	1	1	1	1	1	1	1	1	1	1	0	16	14	86	112	101	119	104	120	131	137	148	151	148	152	129	120	142	127	113	108	153	140	143	89	77	81	147	152
XP_029826420.1	vitellogenin-6 [Ixodes scapularis]	heme/ iron binding	16	1_1_1_1_1_1_1_1_1_1_1_1_1_1_1_1	1	1	1	1	1	1	1	1	1	1	1	1	1	1	1	1	0	9	11	64	76	71	91	78	83	93	92	99	110	102	107	95	81	98	92	81	80	102	96	99	71	64	66	111	113
XP_029826426.1	vitellogenin-6 [Ixodes scapularis]	heme/ iron binding	12	0_0_1_1_1_1_0_1_0_1_1_1_1_1_1_1	0	0	1	1	1	1	0	1	0	1	1	1	1	1	1	1	0	0	0	0	0	0	0	2	3	5	4	7	19	12	15	7	8	8	0	5	0	5	7	5	0	0	0	7	14
XP_029828559.1	cytoplasmic aconitate hydratase isoform X1 [Ixodes scapularis]	transcription machinery	2	0_0_0_0_0_0_0_0_0_0_0_0_1_0_1_0	0	0	0	0	0	0	0	0	0	0	0	0	1	0	1	0	0	0	0	0	0	0	0	0	0	0	0	0	0	0	0	0	0	0	0	0	0	0	0	0	0	0	0	0	0
XP_029828560.1	cytoplasmic aconitate hydratase isoform X2 [Ixodes scapularis]	transcription machinery	2	0_0_0_0_0_0_0_0_0_0_0_0_1_0_1_0	0	0	0	0	0	0	0	0	0	0	0	0	1	0	1	0	0	0	0	0	0	0	0	0	0	0	0	0	0	0	0	0	0	0	0	0	0	0	0	0	0	0	0	0	0
XP_029834934.1	RNA-binding protein lark isoform X1 [Ixodes scapularis]	transcription machinery	3	0_0_0_0_0_0_0_0_0_0_1_0_1_0_1_0	0	0	0	0	0	0	0	0	0	0	1	0	1	0	1	0	0	0	0	0	0	0	0	0	0	0	0	0	0	0	0	0	0	0	0	0	0	0	0	0	0	0	0	0	0
XP_029834935.1	RNA-binding protein lark isoform X2 [Ixodes scapularis]	transcription machinery	3	0_0_0_0_0_0_0_0_0_0_1_0_1_0_1_0	0	0	0	0	0	0	0	0	0	0	1	0	1	0	1	0	0	0	0	0	0	0	0	0	0	0	0	0	0	0	0	0	0	0	0	0	0	0	0	0	0	0	0	0	0
XP_029834939.1	RNA-binding protein lark isoform X5 [Ixodes scapularis]	transcription machinery	3	0_0_0_0_0_0_0_0_0_0_1_0_1_0_1_0	0	0	0	0	0	0	0	0	0	0	1	0	1	0	1	0	0	0	0	0	0	0	0	0	0	0	0	0	0	0	0	0	0	0	0	0	0	0	0	0	0	0	0	0	0
XP_002411592.2	ADP,ATP carrier protein [Ixodes scapularis]	transporters/ receptors	2	0_0_0_0_0_0_0_0_0_0_1_1_0_0_0_0	0	0	0	0	0	0	0	0	0	0	1	1	0	0	0	0	0	0	0	0	0	0	0	0	0	0	0	0	0	0	0	0	0	0	0	0	0	0	0	0	0	0	0	0	0
XP_002411591.2	ADP/ATP translocase 1 [Ixodes scapularis]	transporters/ receptors	2	0_0_0_0_0_0_0_0_0_0_1_1_0_0_0_0	0	0	0	0	0	0	0	0	0	0	1	1	0	0	0	0	0	0	0	0	0	0	0	0	0	0	0	0	0	0	0	0	0	0	0	0	0	0	0	0	0	0	0	0	0
XP_002399714.2	chloride intracellular channel exc-4 [Ixodes scapularis]	transporters/ receptors	1	0_0_0_0_0_0_0_0_0_0_1_0_0_0_0_0	0	0	0	0	0	0	0	0	0	0	1	0	0	0	0	0	0	0	0	0	0	0	0	0	0	0	0	0	0	0	0	0	0	0	0	0	0	0	0	0	0	0	0	0	0
EEC03216.1	Na+/K+ ATPase, alpha subunit, putative, partial [Ixodes scapularis]	transporters/ receptors	5	0_0_0_0_0_0_0_1_0_0_1_1_1_0_1_0	0	0	0	0	0	0	0	1	0	0	1	1	1	0	1	0	0	0	0	0	0	0	0	0	0	0	0	0	0	0	0	0	0	0	0	0	0	2	3	3	0	0	0	0	0
MOY40627.1	putative plexins functional semaphorin receptor [Ixodes scapularis]	transporters/ receptors	1	0_0_0_0_0_0_0_0_0_0_1_0_0_0_0_0	0	0	0	0	0	0	0	0	0	0	1	0	0	0	0	0	0	0	0	0	0	0	0	0	0	0	0	0	0	0	0	0	0	0	0	0	0	0	0	0	0	0	0	0	0
MOY43438.1	putative sodium/potassium-transporting atpase subunit alpha isoform x5 [Ixodes scapularis]	transporters/ receptors	5	0_0_0_0_0_0_0_1_0_0_1_1_1_0_1_0	0	0	0	0	0	0	0	1	0	0	1	1	1	0	1	0	0	0	0	0	0	0	0	0	0	0	0	0	0	0	0	0	0	0	0	0	0	2	3	3	0	0	0	0	0
MOY40501.1	putative sodium/potassium-transporting atpase subunit beta [Ixodes scapularis]	transporters/ receptors	2	0_0_0_0_0_0_0_0_0_1_1_0_0_0_0_0	0	0	0	0	0	0	0	0	0	1	1	0	0	0	0	0	0	0	0	0	0	0	0	0	0	0	0	0	0	0	0	0	0	0	0	0	0	0	0	0	0	0	0	3	2
EEC19423.1	sodium/potassium-dependent ATPase beta-2 subunit, putative [Ixodes scapularis]	transporters/ receptors	2	0_0_0_0_0_0_0_0_0_1_1_0_0_0_0_0	0	0	0	0	0	0	0	0	0	1	1	0	0	0	0	0	0	0	0	0	0	0	0	0	0	0	0	0	0	0	0	0	0	0	0	0	0	0	0	0	0	0	0	2	0
XP_029828935.1	sodium/potassium-transporting ATPase subunit beta-2 [Ixodes scapularis]	transporters/ receptors	2	0_0_0_0_0_0_0_0_0_1_1_0_0_0_0_0	0	0	0	0	0	0	0	0	0	1	1	0	0	0	0	0	0	0	0	0	0	0	0	0	0	0	0	0	0	0	0	0	0	0	0	0	0	0	0	0	0	0	0	3	2
[truncated: 211 more columns]

## Sheet: rabbit
S1 Table. Rabbit proteins in uninfected and Borrelia burgdorferi infected Ixodes scapularis nymph saliva during feeding			Present in 2 of 3 LC-MS/MS runs. (1= Present and 0 = Absent)																		Peptide Count
Accession	Description	Category	Status	Occurrence	Uninfected								Borrelia burgdorferi infected								Uninfected																								Borrelia burgdorferi infected
					Unfed	12h	24h	36h	48h	60h	72h	SD	Unfed	12h	24h	36h	48h	60h	72h	SD	Unfed -1	Unfed -2	Unfed -3	12h -1	12h -2	12h -3	24h -1	24h -2	24h -3	36h- 1	36h- 2	36h- 3	48h -1	48h -2	48h -3	60h -1	60h -2	60h -3	72h -1	72h -2	72h -3	Replete fed- 1	Replete fed- 2	Replete fed- 3	Unfed -1	Unfed -2	Unfed -3	12h -1	12h -2
XP_026281658.1	actin-5C [Frankliniella occidentalis]	cytoskeletal	15	0_1_1_1_1_1_1_1_1_1_1_1_1_1_1_1	0	1	1	1	1	1	1	1	1	1	1	1	1	1	1	1	0	0	0	12	14	10	14	12	15	14	16	16	23	18	18	17	13	20	12	12	12	14	15	16	6	5	4	17	16
NP_001095153.1	actin, cytoplasmic 1 [Oryctolagus cuniculus]	cytoskeletal	15	0_1_1_1_1_1_1_1_1_1_1_1_1_1_1_1	0	1	1	1	1	1	1	1	1	1	1	1	1	1	1	1	0	0	0	10	11	8	11	8	12	10	12	12	19	14	14	13	9	16	10	10	10	10	11	12	6	5	4	13	12
NP_001029757.1	actin, alpha cardiac muscle 1 [Bos taurus]	cytoskeletal	14	0_1_1_1_1_1_1_1_0_1_1_1_1_1_1_1	0	1	1	1	1	1	1	1	0	1	1	1	1	1	1	1	0	0	0	8	7	3	7	5	7	8	8	8	16	10	10	9	5	11	7	8	6	8	8	9	2	0	0	8	9
XP_002712199.2	actin, cytoplasmic 1 [Oryctolagus cuniculus]	cytoskeletal	14	0_1_1_1_1_1_1_1_0_1_1_1_1_1_1_1	0	1	1	1	1	1	1	1	0	1	1	1	1	1	1	1	0	0	0	8	6	4	7	5	7	7	6	7	11	8	8	7	5	7	7	7	5	7	7	8	0	0	0	7	7
I46679	alpha-smooth muscle actin [Oryctolagus cuniculus]	cytoskeletal	13	0_1_1_1_1_1_1_1_0_1_1_1_1_1_1_0	0	1	1	1	1	1	1	1	0	1	1	1	1	1	1	0	0	0	0	2	4	0	2	0	2	2	2	2	3	3	3	2	0	3	2	2	2	2	2	2	2	0	0	2	3
AAL01885.1	beta-actin, partial [Oryctolagus cuniculus]	cytoskeletal	13	0_1_1_1_1_1_1_1_0_1_1_1_1_1_1_0	0	1	1	1	1	1	1	1	0	1	1	1	1	1	1	0	0	0	0	3	2	0	4	2	3	3	2	3	6	3	3	5	2	3	3	3	0	3	3	3	0	0	0	2	2
XP_017200220.1	beta-actin-like protein 2 [Oryctolagus cuniculus]	cytoskeletal	10	0_1_1_0_1_1_0_0_0_1_1_1_1_1_1_0	0	1	1	0	1	1	0	0	0	1	1	1	1	1	1	0	0	0	0	0	2	2	2	0	2	0	2	0	4	2	2	2	0	4	0	0	2	0	0	0	0	0	0	2	3
XP_002723497.1	tubulin alpha-3 chain [Oryctolagus cuniculus]	cytoskeletal	4	0_0_0_0_1_0_0_0_1_0_1_0_1_0_0_0	0	0	0	0	1	0	0	0	1	0	1	0	1	0	0	0	0	0	0	0	0	0	0	0	0	0	0	0	2	2	0	0	0	0	0	0	0	0	0	0	3	2	2	0	0
XP_002714405.1	tubulin beta chain [Oryctolagus cuniculus]	cytoskeletal	5	0_0_0_0_1_0_0_0_0_0_1_0_1_1_1_0	0	0	0	0	1	0	0	0	0	0	1	0	1	1	1	0	0	0	0	0	0	0	0	0	0	0	0	0	2	2	0	0	0	0	0	0	0	0	0	0	0	0	0	2	0
NP_001060.1	tubulin beta-2A chain isoform 1 [Homo sapiens]	cytoskeletal	5	0_0_0_0_1_0_0_0_0_0_1_0_1_1_1_0	0	0	0	0	1	0	0	0	0	0	1	0	1	1	1	0	0	0	0	0	0	0	0	0	0	0	0	0	2	2	0	0	0	0	0	0	0	0	0	0	0	0	0	2	0
XP_008259237.2	tubulin beta-6 chain [Oryctolagus cuniculus]	cytoskeletal	4	0_0_0_0_1_0_0_0_0_0_1_0_1_0_1_0	0	0	0	0	1	0	0	0	0	0	1	0	1	0	1	0	0	0	0	0	0	0	0	0	0	0	0	0	2	2	0	0	0	0	0	0	0	0	0	0	0	0	0	0	0
XP_008250177.2	tubulin beta-3 chain [Oryctolagus cuniculus]	cytoskeletal	4	0_0_0_0_1_0_0_0_0_0_1_0_1_0_1_0	0	0	0	0	1	0	0	0	0	0	1	0	1	0	1	0	0	0	0	0	0	0	0	0	0	0	0	0	2	2	0	0	0	0	0	0	0	0	0	0	0	0	0	0	0
XP_017204320.1	collagen alpha-1(I) chain [Oryctolagus cuniculus]	extracellular matrix	3	0_0_1_0_0_0_0_0_0_1_0_0_0_1_0_0	0	0	1	0	0	0	0	0	0	1	0	0	0	1	0	0	0	0	0	0	0	0	3	2	2	0	0	0	0	0	0	0	0	0	0	0	0	0	0	0	0	0	0	2	3
P02057.2	Hemoglobin subunit beta-1/2 [Oryctolagus cuniculus]	Globin/ RBC	6	0_1_0_0_0_0_0_1_0_1_0_1_1_1_0_0	0	1	0	0	0	0	0	1	0	1	0	1	1	1	0	0	0	0	0	4	4	4	0	0	0	0	0	0	0	0	0	0	0	0	0	0	0	9	9	10	0	0	0	15	20
NP_001300972.1	hemoglobin subunit beta-1/2 isoform 1x [Oryctolagus cuniculus]	Globin/ RBC	6	0_1_0_0_0_0_0_1_0_1_0_1_1_1_0_0	0	1	0	0	0	0	0	1	0	1	0	1	1	1	0	0	0	0	0	4	4	4	0	0	0	0	0	0	0	0	0	0	0	0	0	0	0	6	6	6	0	0	0	15	17
CCE45502.1	alpha-globin 1 [Oryctolagus cuniculus]	Globin/ RBC	4	0_0_0_0_0_0_0_1_0_1_0_1_0_1_0_0	0	0	0	0	0	0	0	1	0	1	0	1	0	1	0	0	0	0	0	0	0	2	0	0	0	0	0	0	0	0	0	0	0	0	0	0	0	8	7	7	0	0	0	10	11
CCE45505.1	alpha-globin 1 [Oryctolagus cuniculus]	Globin/ RBC	4	0_0_0_0_0_0_0_1_0_1_0_1_0_1_0_0	0	0	0	0	0	0	0	1	0	1	0	1	0	1	0	0	0	0	0	0	0	0	0	0	0	0	0	0	0	0	0	0	0	0	0	0	0	5	4	5	0	0	0	6	7
CCE45506.1	alpha-globin 1 [Oryctolagus cuniculus]	Globin/ RBC	4	0_0_0_0_0_0_0_1_0_1_0_1_0_1_0_0	0	0	0	0	0	0	0	1	0	1	0	1	0	1	0	0	0	0	0	0	0	0	0	0	0	0	0	0	0	0	0	0	0	0	0	0	0	6	5	5	0	0	0	7	7
CCE45509.1	alpha-globin 1 [Oryctolagus cuniculus]	Globin/ RBC	4	0_0_0_0_0_0_0_1_0_1_0_1_0_1_0_0	0	0	0	0	0	0	0	1	0	1	0	1	0	1	0	0	0	0	0	0	0	0	0	0	0	0	0	0	0	0	0	0	0	0	0	0	0	4	3	3	0	0	0	5	5
CCE45512.1	alpha-globin 1 [Oryctolagus cuniculus]	Globin/ RBC	4	0_0_0_0_0_0_0_1_0_1_0_1_0_1_0_0	0	0	0	0	0	0	0	1	0	1	0	1	0	1	0	0	0	0	0	0	0	0	0	0	0	0	0	0	0	0	0	0	0	0	0	0	0	6	5	5	0	0	0	7	7
CCE45514.1	alpha-globin 1 [Oryctolagus cuniculus]	Globin/ RBC	4	0_0_0_0_0_0_0_1_0_1_0_1_0_1_0_0	0	0	0	0	0	0	0	1	0	1	0	1	0	1	0	0	0	0	0	0	0	0	0	0	0	0	0	0	0	0	0	0	0	0	0	0	0	2	2	2	0	0	0	5	5
CCE45516.1	alpha-globin 1 [Oryctolagus cuniculus]	Globin/ RBC	4	0_0_0_0_0_0_0_1_0_1_0_1_0_1_0_0	0	0	0	0	0	0	0	1	0	1	0	1	0	1	0	0	0	0	0	0	0	0	0	0	0	0	0	0	0	0	0	0	0	0	0	0	0	6	5	5	0	0	0	7	7
CCE45517.1	alpha-globin 2 [Oryctolagus cuniculus]	Globin/ RBC	4	0_0_0_0_0_0_0_1_0_1_0_1_0_1_0_0	0	0	0	0	0	0	0	1	0	1	0	1	0	1	0	0	0	0	0	0	0	0	0	0	0	0	0	0	0	0	0	0	0	0	0	0	0	3	3	3	0	0	0	4	5
CCE45531.1	alpha-globin 2 [Oryctolagus cuniculus]	Globin/ RBC	4	0_0_0_0_0_0_0_1_0_1_0_1_0_1_0_0	0	0	0	0	0	0	0	1	0	1	0	1	0	1	0	0	0	0	0	0	0	0	0	0	0	0	0	0	0	0	0	0	0	0	0	0	0	2	2	2	0	0	0	2	2
CCE45533.1	alpha-globin 2 [Oryctolagus cuniculus]	Globin/ RBC	4	0_0_0_0_0_0_0_1_0_1_0_1_0_1_0_0	0	0	0	0	0	0	0	1	0	1	0	1	0	1	0	0	0	0	0	0	0	0	0	0	0	0	0	0	0	0	0	0	0	0	0	0	0	3	3	2	0	0	0	3	3
NP_001075858.1	hemoglobin subunit alpha-1/2 [Oryctolagus cuniculus]	Globin/ RBC	4	0_0_0_0_0_0_0_1_0_1_0_1_0_1_0_0	0	0	0	0	0	0	0	1	0	1	0	1	0	1	0	0	0	0	0	0	0	2	0	0	0	0	0	0	0	0	0	0	0	0	0	0	0	6	4	5	0	0	0	10	11
NP_001075813.1	serum albumin precursor [Oryctolagus cuniculus]	Heme/Iron Binding	15	0_1_1_1_1_1_1_1_1_1_1_1_1_1_1_1	0	1	1	1	1	1	1	1	1	1	1	1	1	1	1	1	0	0	0	32	38	35	40	34	36	13	15	16	26	24	28	7	7	14	0	4	3	42	39	45	34	31	33	93	101
P19134.4	Serotransferrin [Oryctolagus cuniculus]	Heme/Iron Binding	7	0_1_1_0_0_0_0_0_1_1_1_1_0_1_0_0	0	1	1	0	0	0	0	0	1	1	1	1	0	1	0	0	0	0	0	3	3	2	3	2	4	0	0	0	0	0	0	0	0	0	0	0	0	0	0	0	0	3	2	49	54
1614248A	transferrin [Oryctolagus cuniculus]	Heme/Iron Binding	5	0_1_1_0_0_0_0_0_0_1_0_1_0_1_0_0	0	1	1	0	0	0	0	0	0	1	0	1	0	1	0	0	0	0	0	2	2	2	2	0	2	0	0	0	0	0	0	0	0	0	0	0	0	0	0	0	0	2	0	14	15
XP_002711050.1	keratin, type II cytoskeletal 1 [Oryctolagus cuniculus]	keratin	16	1_1_1_1_1_1_1_1_1_1_1_1_1_1_1_1	1	1	1	1	1	1	1	1	1	1	1	1	1	1	1	1	0	5	5	7	8	7	6	4	4	9	6	6	7	3	3	2	0	2	7	4	4	8	5	5	12	11	11	4	5
XP_002719410.1	keratin, type I cytoskeletal 10 isoform X1 [Oryctolagus cuniculus]	keratin	15	0_1_1_1_1_1_1_1_1_1_1_1_1_1_1_1	0	1	1	1	1	1	1	1	1	1	1	1	1	1	1	1	0	0	0	14	16	12	14	8	10	13	12	10	8	5	5	2	0	2	14	13	13	15	10	10	24	24	24	20	22
XP_008254715.1	keratin, type II cytoskeletal 1b [Oryctolagus cuniculus]	keratin	15	0_1_1_1_1_1_1_1_1_1_1_1_1_1_1_1	0	1	1	1	1	1	1	1	1	1	1	1	1	1	1	1	0	2	0	3	3	3	3	2	2	2	3	3	2	2	2	2	0	2	3	3	3	5	3	3	3	3	3	2	2
XP_002719426.2	keratin, type I cytoskeletal 13 [Oryctolagus cuniculus]	keratin	13	0_1_1_1_0_0_1_1_1_1_1_1_1_1_1_1	0	1	1	1	0	0	1	1	1	1	1	1	1	1	1	1	0	0	0	7	6	6	4	3	4	4	5	4	2	0	0	0	0	0	4	4	4	5	2	3	14	14	15	9	10
XP_008269673.1	keratin, type I cytoskeletal 15 [Oryctolagus cuniculus]	keratin	13	0_1_1_1_0_0_1_1_1_1_1_1_1_1_1_1	0	1	1	1	0	0	1	1	1	1	1	1	1	1	1	1	0	0	0	4	7	7	4	2	5	4	4	4	0	0	0	0	0	0	4	4	4	4	0	2	12	12	12	10	11
XP_002719203.1	keratin, type I cytoskeletal 16 [Oryctolagus cuniculus]	keratin	13	0_1_1_1_0_0_1_1_1_1_1_1_1_1_1_1	0	1	1	1	0	0	1	1	1	1	1	1	1	1	1	1	0	0	0	4	5	5	3	2	4	3	3	3	0	0	0	0	0	0	3	3	3	4	0	2	12	12	12	7	8
XP_017197646.1	keratin, type II cytoskeletal 2 epidermal [Oryctolagus cuniculus]	keratin	13	0_1_1_1_0_0_1_1_1_1_1_1_1_1_1_1	0	1	1	1	0	0	1	1	1	1	1	1	1	1	1	1	0	0	0	5	4	4	8	5	5	8	6	8	3	0	0	0	0	0	8	8	6	15	9	8	9	10	10	7	9
XP_002719412.1	keratin, type I cytoskeletal 12 [Oryctolagus cuniculus]	keratin	12	0_1_1_1_0_0_1_0_1_1_1_1_1_1_1_1	0	1	1	1	0	0	1	0	1	1	1	1	1	1	1	1	0	0	0	3	3	3	2	0	3	2	2	2	0	0	0	0	0	0	2	2	2	2	0	0	4	4	4	4	4
Q28706.1	Keratin, type I cytoskeletal 12, partial [Oryctolagus cuniculus]	keratin	12	0_1_1_1_0_0_1_0_1_1_1_1_1_1_1_1	0	1	1	1	0	0	1	0	1	1	1	1	1	1	1	1	0	0	0	3	3	3	2	0	3	2	2	2	0	0	0	0	0	0	2	2	2	2	0	0	4	4	4	4	4
XP_002719428.1	keratin, type I cytoskeletal 14 [Oryctolagus cuniculus]	keratin	12	0_1_1_1_0_0_1_0_1_1_1_1_1_1_1_1	0	1	1	1	0	0	1	0	1	1	1	1	1	1	1	1	0	0	0	3	4	3	2	0	3	2	2	2	0	0	0	0	0	0	2	2	2	2	0	0	10	10	10	9	10
XP_002719429.1	keratin, type I cytoskeletal 17 [Oryctolagus cuniculus]	keratin	12	0_1_1_1_0_0_1_0_1_1_1_1_1_1_1_1	0	1	1	1	0	0	1	0	1	1	1	1	1	1	1	1	0	0	0	3	3	3	2	0	3	2	2	2	0	0	0	0	0	0	2	2	2	2	0	0	8	7	8	6	7
XP_017197372.1	keratin, type I cytoskeletal 18 [Oryctolagus cuniculus]	keratin	12	0_1_1_1_0_0_1_0_1_1_1_1_1_1_1_1	0	1	1	1	0	0	1	0	1	1	1	1	1	1	1	1	0	0	0	3	3	3	3	0	2	3	2	3	2	0	0	0	0	0	3	2	2	3	0	0	3	3	3	3	3
XP_002719427.1	keratin, type I cytoskeletal 19 [Oryctolagus cuniculus]	keratin	12	0_1_1_1_0_0_1_0_1_1_1_1_1_1_1_1	0	1	1	1	0	0	1	0	1	1	1	1	1	1	1	1	0	0	0	3	3	3	2	0	3	2	2	2	0	0	0	0	0	0	2	2	2	2	0	0	5	5	5	5	5
XP_002711048.1	keratin, type II cytoskeletal 5 isoform X1 [Oryctolagus cuniculus]	keratin	13	0_1_0_1_1_0_1_1_1_1_1_1_1_1_1_1	0	1	0	1	1	0	1	1	1	1	1	1	1	1	1	1	0	0	3	3	2	3	4	0	0	3	2	2	3	2	0	0	0	0	3	2	2	6	2	2	9	8	8	4	3
XP_002719409.1	keratin, type I cytoskeletal 27 [Oryctolagus cuniculus]	keratin	12	0_1_0_1_0_0_1_1_1_1_1_1_1_1_1_1	0	1	0	1	0	0	1	1	1	1	1	1	1	1	1	1	0	0	0	2	3	2	2	0	0	2	2	2	0	0	0	0	0	0	2	2	2	2	0	2	4	4	4	4	4
XP_008254711.1	keratin, type II cytoskeletal 75 [Oryctolagus cuniculus]	keratin	8	0_1_0_1_0_0_1_1_1_1_0_0_1_0_0_1	0	1	0	1	0	0	1	1	1	1	0	0	1	0	0	1	0	0	0	2	0	2	2	0	0	0	2	2	0	0	0	0	0	0	0	2	2	3	2	2	2	3	3	2	2
XP_002719411.1	keratin, type I cytoskeletal 28 [Oryctolagus cuniculus]	keratin	11	0_1_0_1_0_0_1_0_1_1_1_1_1_1_1_1	0	1	0	1	0	0	1	0	1	1	1	1	1	1	1	1	0	0	0	2	3	2	2	0	0	2	2	2	0	0	0	0	0	0	2	2	2	2	0	0	3	3	3	3	3
XP_002711051.1	keratin, type II cytoskeletal 3 [Oryctolagus cuniculus]	keratin	6	0_0_0_1_0_0_1_1_1_0_0_0_1_0_0_1	0	0	0	1	0	0	1	1	1	0	0	0	1	0	0	1	0	0	0	0	0	0	2	0	0	0	2	2	0	0	0	0	0	0	2	2	0	4	2	2	5	5	6	0	0
XP_008254919.1	keratin, type II cytoskeletal 3-like [Oryctolagus cuniculus]	keratin	3	0_0_0_1_0_0_0_1_1_0_0_0_0_0_0_0	0	0	0	1	0	0	0	1	1	0	0	0	0	0	0	0	0	0	0	0	0	0	2	0	0	0	2	2	0	0	0	0	0	0	0	2	0	2	2	2	4	3	4	0	0
XP_008254708.2	keratin, type II cytoskeletal 7 [Oryctolagus cuniculus]	keratin	3	0_0_0_1_0_0_0_1_0_0_0_0_1_0_0_0	0	0	0	1	0	0	0	1	0	0	0	0	1	0	0	0	0	0	0	0	0	0	2	0	0	0	2	2	0	0	0	0	0	0	0	2	0	2	2	2	0	0	0	0	0
XP_017202095.1	alpha-enolase isoform X1 [Oryctolagus cuniculus]	Metabolism, energy	2	0_1_0_0_0_0_0_0_1_0_0_0_0_0_0_0	0	1	0	0	0	0	0	0	1	0	0	0	0	0	0	0	0	0	0	0	2	3	0	0	0	0	0	0	0	0	0	0	0	0	0	0	0	0	0	0	3	2	0	0	0
XP_002716189.2	alpha-enolase isoform X2 [Oryctolagus cuniculus]	Metabolism, energy	2	0_1_0_0_0_0_0_0_1_0_0_0_0_0_0_0	0	1	0	0	0	0	0	0	1	0	0	0	0	0	0	0	0	0	0	4	7	8	0	3	0	0	0	0	0	0	0	0	0	0	0	0	0	0	0	0	5	4	2	0	0
XP_017202096.1	alpha-enolase isoform X3 [Oryctolagus cuniculus]	Metabolism, energy	2	0_1_0_0_0_0_0_0_1_0_0_0_0_0_0_0	0	1	0	0	0	0	0	0	1	0	0	0	0	0	0	0	0	0	0	3	6	7	0	3	0	0	0	0	0	0	0	0	0	0	0	0	0	0	0	0	5	4	2	0	0
XP_017205553.1	78 kDa glucose-regulated protein [Oryctolagus cuniculus]	Metabolism, energy	6	0_0_0_0_1_0_0_0_0_0_1_1_1_1_1_0	0	0	0	0	1	0	0	0	0	0	1	1	1	1	1	0	0	0	0	2	0	0	0	0	0	0	0	0	2	2	0	0	0	0	0	0	0	0	0	0	2	0	0	0	0
XP_008247510.1	bifunctional epoxide hydrolase 2 [Oryctolagus cuniculus]	Metabolism, lipid	6	0_1_1_1_1_0_1_1_0_0_0_0_0_0_0_0	0	1	1	1	1	0	1	1	0	0	0	0	0	0	0	0	0	0	0	3	3	3	3	3	3	3	2	2	3	2	2	0	0	2	2	2	0	2	2	2	0	0	0	0	0
XP_008260679.2	histone H3.1 [Oryctolagus cuniculus]	nuclear regulation	14	0_1_1_1_1_1_1_1_1_1_1_1_1_1_1_0	0	1	1	1	1	1	1	1	1	1	1	1	1	1	1	0	0	0	0	28	32	31	20	22	16	11	8	10	12	10	10	4	3	5	3	3	3	4	3	3	3	3	3	4	4
XP_017193149.1	uncharacterized protein LOC100353127 [Oryctolagus cuniculus]	nuclear regulation	14	0_1_1_1_1_1_1_1_1_1_1_1_1_1_1_0	0	1	1	1	1	1	1	1	1	1	1	1	1	1	1	0	0	0	0	32	35	31	22	22	16	11	8	10	12	10	10	4	3	5	3	3	3	4	3	3	3	3	3	4	4
XP_017200428.1	histone H4-like [Oryctolagus cuniculus]	nuclear regulation	13	0_1_1_1_1_1_1_1_1_1_1_1_1_1_0_0	0	1	1	1	1	1	1	1	1	1	1	1	1	1	0	0	0	0	0	17	25	25	15	16	11	6	5	7	8	6	7	3	2	3	2	2	2	3	2	2	3	3	3	3	3
XP_008257822.2	histone H4 [Oryctolagus cuniculus]	nuclear regulation	13	0_1_1_1_1_1_1_1_1_1_1_1_1_1_0_0	0	1	1	1	1	1	1	1	1	1	1	1	1	1	0	0	0	0	0	16	24	25	15	16	11	6	5	7	8	6	7	3	2	3	2	2	2	3	2	2	3	3	3	3	3
NP_001092190.1	H2A clustered histone 14 [Bos taurus]	nuclear regulation	9	0_1_1_1_1_1_1_0_0_1_1_1_0_0_0_0	0	1	1	1	1	1	1	0	0	1	1	1	0	0	0	0	0	0	0	3	6	4	5	4	4	4	5	3	4	4	4	0	2	2	2	0	2	2	0	0	2	0	0	2	3
XP_002714197.1	histone H2A type 1-A [Oryctolagus cuniculus]	nuclear regulation	9	0_1_1_1_1_1_1_0_0_1_1_1_0_0_0_0	0	1	1	1	1	1	1	0	0	1	1	1	0	0	0	0	0	0	0	2	5	4	4	4	4	4	5	3	4	4	4	0	2	2	2	0	2	2	0	0	2	0	0	2	2
NP_001180795.1	histone H2A.J [Macaca mulatta]	nuclear regulation	9	0_1_1_1_1_1_1_0_0_1_1_1_0_0_0_0	0	1	1	1	1	1	1	0	0	1	1	1	0	0	0	0	0	0	0	3	6	4	5	4	4	4	5	3	4	4	4	0	2	2	2	0	2	2	0	0	2	0	0	2	3
NP_001181134.1	histone H2A.x [Macaca mulatta]	nuclear regulation	9	0_1_1_1_1_1_1_0_0_1_1_1_0_0_0_0	0	1	1	1	1	1	1	0	0	1	1	1	0	0	0	0	0	0	0	2	5	4	4	4	4	4	5	3	4	4	4	0	2	2	2	0	2	2	0	0	2	0	0	2	2
XP_002715000.1	histone H4-like [Oryctolagus cuniculus]	nuclear regulation	9	0_1_1_1_1_0_0_0_1_1_1_1_0_1_0_0	0	1	1	1	1	0	0	0	1	1	1	1	0	1	0	0	0	0	0	2	2	2	2	2	2	2	2	0	2	2	2	0	0	0	0	0	0	2	0	0	2	0	2	2	2
NP_001005464.1	histone H3.2 [Homo sapiens]	nuclear regulation	9	0_1_1_1_1_0_0_0_0_1_1_1_1_1_0_0	0	1	1	1	1	0	0	0	0	1	1	1	1	1	0	0	0	0	0	18	11	6	7	6	5	5	3	3	4	4	3	0	0	2	0	0	0	0	0	0	0	0	0	3	3
XP_017201053.1	histone H3.v1 [Oryctolagus cuniculus]	nuclear regulation	9	0_1_1_1_1_0_0_0_0_1_1_1_1_1_0_0	0	1	1	1	1	0	0	0	0	1	1	1	1	1	0	0	0	0	0	18	11	6	7	6	5	5	3	3	4	4	3	0	0	2	0	0	0	0	0	0	0	0	0	3	3
O62695.3	Histone H2A.V [Oryctolagus cuniculus]	nuclear regulation	7	0_1_1_1_1_0_0_0_0_1_1_1_0_0_0_0	0	1	1	1	1	0	0	0	0	1	1	1	0	0	0	0	0	0	0	5	6	4	2	2	2	2	3	2	2	2	2	0	0	0	0	0	0	0	0	0	0	0	0	2	2
NP_001005101.1	histone H3.3 [Xenopus tropicalis]	nuclear regulation	7	0_1_1_1_1_0_0_0_0_1_1_0_1_0_0_0	0	1	1	1	1	0	0	0	0	1	1	0	1	0	0	0	0	0	0	16	11	6	7	6	5	5	3	3	4	4	3	0	0	2	0	0	0	0	0	0	0	0	0	2	2
XP_017200935.1	histone H3.3-like, partial [Oryctolagus cuniculus]	nuclear regulation	7	0_1_1_1_1_0_0_0_0_1_1_0_1_0_0_0	0	1	1	1	1	0	0	0	0	1	1	0	1	0	0	0	0	0	0	13	10	6	7	6	5	5	3	3	4	4	3	0	0	2	0	0	0	0	0	0	0	0	0	2	2
XP_017198712.1	histone H4-like [Oryctolagus cuniculus]	nuclear regulation	5	0_1_1_1_1_0_0_0_0_0_1_0_0_0_0_0	0	1	1	1	1	0	0	0	0	0	1	0	0	0	0	0	0	0	0	7	4	2	3	2	0	2	0	2	3	2	2	2	0	0	0	0	0	0	0	0	0	2	0	0	0
XP_002714329.1	heat shock 70 kDa protein 1B [Oryctolagus cuniculus]	nuclear regulation	6	0_1_1_0_1_0_0_0_0_0_0_0_1_1_1_0	0	1	1	0	1	0	0	0	0	0	0	0	1	1	1	0	0	0	0	7	5	5	4	3	0	2	0	0	2	2	0	0	0	0	0	0	0	2	0	0	0	0	0	0	0
XP_008260823.1	heat shock 70 kDa protein 1-like [Oryctolagus cuniculus]	nuclear regulation	6	0_1_1_0_1_0_0_0_0_0_0_0_1_1_1_0	0	1	1	0	1	0	0	0	0	0	0	0	1	1	1	0	0	0	0	6	5	4	3	2	0	2	0	0	2	2	0	0	0	0	0	0	0	2	0	0	0	0	0	0	0
XP_002715416.3	histone H2A type 2-C [Oryctolagus cuniculus]	nuclear regulation	5	0_1_0_0_1_0_0_0_0_1_1_1_0_0_0_0	0	1	0	0	1	0	0	0	0	1	1	1	0	0	0	0	0	0	0	2	3	0	0	0	0	0	2	0	2	2	2	0	0	0	0	0	0	0	0	0	2	0	0	2	2
XP_008262725.1	histone H2A type 2-B [Oryctolagus cuniculus]	nuclear regulation	6	0_1_1_1_1_1_1_0_0_0_0_0_0_0_0_0	0	1	1	1	1	1	1	0	0	0	0	0	0	0	0	0	0	0	0	2	5	4	4	4	4	3	4	3	3	3	3	0	2	2	2	0	2	2	0	0	2	0	0	0	0
XP_007172969.1	histone H2A.Z isoform X2 [Balaenoptera acutorostrata scammoni]	nuclear regulation	2	0_1_0_1_0_0_0_0_0_0_0_0_0_0_0_0	0	1	0	1	0	0	0	0	0	0	0	0	0	0	0	0	0	0	0	4	5	3	0	0	0	2	2	0	0	0	0	0	0	0	0	0	0	0	0	0	0	0	0	0	0
NP_001075666.1	alpha-1-antiproteinase E precursor [Oryctolagus cuniculus]	protease inhibitor, serpin	4	0_1_0_0_0_0_0_0_0_1_0_1_0_1_0_0	0	1	0	0	0	0	0	0	0	1	0	1	0	1	0	0	0	0	0	0	2	2	0	0	0	0	0	0	0	0	0	0	0	0	0	0	0	0	0	0	0	0	0	6	6
NP_001075654.1	alpha-1-antiproteinase F precursor [Oryctolagus cuniculus]	protease inhibitor, serpin	4	0_1_0_0_0_0_0_0_0_1_0_1_0_1_0_0	0	1	0	0	0	0	0	0	0	1	0	1	0	1	0	0	0	0	0	0	2	2	0	0	0	0	0	0	0	0	0	0	0	0	0	0	0	0	0	0	0	0	0	6	6
NP_001075661.1	alpha-1-antiproteinase S-1 precursor [Oryctolagus cuniculus]	protease inhibitor, serpin	4	0_1_0_0_0_0_0_0_0_1_0_1_0_1_0_0	0	1	0	0	0	0	0	0	0	1	0	1	0	1	0	0	0	0	0	0	2	2	0	0	0	0	0	0	0	0	0	0	0	0	0	0	0	0	0	0	0	0	0	6	6
XP_017194620.1	alpha-1-antitrypsin isoform X1 [Oryctolagus cuniculus]	protease inhibitor, serpin	4	0_1_0_0_0_0_0_0_0_1_0_1_0_1_0_0	0	1	0	0	0	0	0	0	0	1	0	1	0	1	0	0	0	0	0	0	2	2	0	0	0	0	0	0	0	0	0	0	0	0	0	0	0	0	0	0	0	0	0	6	6
XP_008249509.1	alpha-1-antitrypsin isoform X2 [Oryctolagus cuniculus]	protease inhibitor, serpin	4	0_1_0_0_0_0_0_0_0_1_0_1_0_1_0_0	0	1	0	0	0	0	0	0	0	1	0	1	0	1	0	0	0	0	0	0	2	2	0	0	0	0	0	0	0	0	0	0	0	0	0	0	0	0	0	0	0	0	0	6	6
NP_001164552.1	alpha-1-antitrypsin precursor [Oryctolagus cuniculus]	protease inhibitor, serpin	4	0_1_0_0_0_0_0_0_0_1_0_1_0_1_0_0	0	1	0	0	0	0	0	0	0	1	0	1	0	1	0	0	0	0	0	0	2	2	0	0	0	0	0	0	0	0	0	0	0	0	0	0	0	0	0	0	0	0	0	5	5
NP_001075463.1	ATS-22 [Oryctolagus cuniculus]	protease inhibitor, serpin	4	0_1_0_0_0_0_0_0_0_1_0_1_0_1_0_0	0	1	0	0	0	0	0	0	0	1	0	1	0	1	0	0	0	0	0	0	2	2	0	0	0	0	0	0	0	0	0	0	0	0	0	0	0	0	0	0	0	0	0	6	6
XP_002723083.3	polyubiquitin-B [Oryctolagus cuniculus]	proteasome machinery	6	0_0_1_0_1_0_0_0_0_0_1_1_1_1_0_0	0	0	1	0	1	0	0	0	0	0	1	1	1	1	0	0	0	0	0	0	2	0	2	2	3	0	0	2	2	2	2	0	0	2	0	0	0	0	2	0	0	0	0	0	2
NP_001232759.1	polyubiquitin-B isoform 1 [Taeniopygia guttata]	proteasome machinery	6	0_0_1_0_1_0_0_0_0_0_1_1_1_1_0_0	0	0	1	0	1	0	0	0	0	0	1	1	1	1	0	0	0	0	0	0	2	0	2	2	3	0	0	2	2	2	2	0	0	2	0	0	0	0	2	0	0	0	0	0	2
XP_017198212.1	ubiquitin [Oryctolagus cuniculus]	proteasome machinery	6	0_0_1_0_1_0_0_0_0_0_1_1_1_1_0_0	0	0	1	0	1	0	0	0	0	0	1	1	1	1	0	0	0	0	0	0	2	0	2	2	3	0	0	2	2	2	2	0	0	2	0	0	0	0	2	0	0	0	0	0	2
NP_001016172.1	ubiquitin-40S ribosomal protein S27a [Xenopus tropicalis]	proteasome machinery	6	0_0_1_0_1_0_0_0_0_0_1_1_1_1_0_0	0	0	1	0	1	0	0	0	0	0	1	1	1	1	0	0	0	0	0	0	2	0	2	2	3	0	0	2	2	2	2	0	0	2	0	0	0	0	2	0	0	0	0	0	2
NP_001005123.1	ubiquitin-60S ribosomal protein L40 [Xenopus tropicalis]	proteasome machinery	6	0_0_1_0_1_0_0_0_0_0_1_1_1_1_0_0	0	0	1	0	1	0	0	0	0	0	1	1	1	1	0	0	0	0	0	0	2	0	2	2	3	0	0	2	2	2	2	0	0	2	0	0	0	0	2	0	0	0	0	0	2
NP_001075247.1	heat shock cognate 71 kDa protein [Equus caballus]	Protein modification	13	0_1_1_1_1_1_1_1_0_1_1_1_1_1_1_0	0	1	1	1	1	1	1	1	0	1	1	1	1	1	1	0	0	0	0	8	8	5	6	3	0	3	2	2	6	5	6	0	2	3	0	3	3	2	0	2	4	0	0	5	6
XP_002719605.1	heat shock-related 70 kDa protein 2 [Oryctolagus cuniculus]	Protein modification	13	0_1_1_1_1_1_1_1_0_1_1_1_1_1_1_0	0	1	1	1	1	1	1	1	0	1	1	1	1	1	1	0	0	0	0	5	4	4	5	3	0	3	2	2	6	5	4	0	2	3	0	3	3	2	0	2	0	0	0	4	5
3MN5_A	unnamed protein product [Oryctolagus cuniculus]	Protein modification	13	0_1_1_1_1_1_1_1_0_1_1_1_1_1_1_0	0	1	1	1	1	1	1	1	0	1	1	1	1	1	1	0	0	0	0	6	6	2	4	4	5	6	6	6	11	8	8	6	4	7	5	6	4	5	6	7	2	0	0	6	7
P30946.2	Heat shock protein HSP 90-alpha [Oryctolagus cuniculus]	Protein modification	6	0_1_0_0_1_0_0_0_0_0_1_0_1_1_1_0	0	1	0	0	1	0	0	0	0	0	1	0	1	1	1	0	0	0	0	2	2	0	0	0	0	0	0	0	3	2	0	0	0	0	0	0	0	0	0	0	3	0	0	0	0
XP_002721768.1	heat shock protein HSP 90-alpha [Oryctolagus cuniculus]	Protein modification	6	0_1_0_0_1_0_0_0_0_0_1_0_1_1_1_0	0	1	0	0	1	0	0	0	0	0	1	0	1	1	1	0	0	0	0	2	2	0	0	0	0	0	0	0	3	2	0	0	0	0	0	0	0	0	0	0	3	0	0	0	0
XP_002714493.1	heat shock protein HSP 90-beta [Oryctolagus cuniculus]	Protein modification	3	0_1_0_0_1_0_0_0_0_0_0_0_1_0_0_0	0	1	0	0	1	0	0	0	0	0	0	0	1	0	0	0	0	0	0	4	5	0	0	0	0	0	0	0	2	2	0	0	0	0	0	0	0	0	0	0	3	0	0	0	0
NP_001164842.1	filamin-A [Oryctolagus cuniculus]	cytoskeletal	1	0_1_0_0_0_0_0_0_0_0_0_0_0_0_0_0	0	1	0	0	0	0	0	0	0	0	0	0	0	0	0	0	0	0	0	8	6	3	0	0	0	0	0	0	0	0	0	0	0	0	0	0	0	0	0	0	0	0	0	0	0
NP_001164844.1	FLNA protein [Oryctolagus cuniculus]	cytoskeletal	1	0_1_0_0_0_0_0_0_0_0_0_0_0_0_0_0	0	1	0	0	0	0	0	0	0	0	0	0	0	0	0	0	0	0	0	6	6	3	0	0	0	0	0	0	0	0	0	0	0	0	0	0	0	0	0	0	0	0	0	0	0
XP_008262547.1	lamin isoform X1 [Oryctolagus cuniculus]	cytoskeletal	1	0_1_0_0_0_0_0_0_0_0_0_0_0_0_0_0	0	1	0	0	0	0	0	0	0	0	0	0	0	0	0	0	0	0	0	4	0	2	0	0	0	0	0	0	0	0	0	0	0	0	0	0	0	0	0	0	2	0	0	0	0
XP_008255309.1	myosin-9 [Oryctolagus cuniculus]	cytoskeletal	1	0_1_0_0_0_0_0_0_0_0_0_0_0_0_0_0	0	1	0	0	0	0	0	0	0	0	0	0	0	0	0	0	0	0	0	6	5	0	0	0	0	0	0	0	0	0	0	0	0	0	0	0	0	0	0	0	0	0	0	0	0
XP_008252621.1	spectrin beta chain, non-erythrocytic 1 [Oryctolagus cuniculus]	cytoskeletal	1	0_1_0_0_0_0_0_0_0_0_0_0_0_0_0_0	0	1	0	0	0	0	0	0	0	0	0	0	0	0	0	0	0	0	0	9	2	0	0	0	0	0	0	0	0	0	0	0	0	0	0	0	0	0	0	0	0	0	0	0	0
XP_002717466.1	vimentin [Oryctolagus cuniculus]	cytoskeletal	1	0_1_0_0_0_0_0_0_0_0_0_0_0_0_0_0	0	1	0	0	0	0	0	0	0	0	0	0	0	0	0	0	0	0	0	8	9	0	0	0	0	0	0	0	0	0	0	0	0	0	0	0	0	0	0	0	0	0	0	0	0
XP_008268705.1	glutathione S-transferase omega-2 [Oryctolagus cuniculus]	detox/ox	3	0_0_1_0_1_0_0_1_0_0_0_0_0_0_0_0	0	0	1	0	1	0	0	1	0	0	0	0	0	0	0	0	0	0	0	0	0	0	2	2	2	0	0	0	2	2	2	0	0	0	0	0	0	2	2	2	0	0	0	0	0
P02170.2	Myoglobin [Oryctolagus cuniculus]	Globin/ RBC	1	0_1_0_0_0_0_0_0_0_0_0_0_0_0_0_0	0	1	0	0	0	0	0	0	0	0	0	0	0	0	0	0	0	0	0	0	3	2	0	0	0	0	0	0	0	0	0	0	0	0	0	0	0	0	0	0	0	0	0	0	0
NP_001182636.1	L-lactate dehydrogenase B chain [Oryctolagus cuniculus]	Metabolism, energy	1	0_1_0_0_0_0_0_0_0_0_0_0_0_0_0_0	0	1	0	0	0	0	0	0	0	0	0	0	0	0	0	0	0	0	0	3	2	0	2	0	0	0	0	0	0	0	0	0	0	0	0	0	0	0	0	0	0	0	0	0	0
P13490.1	L-lactate dehydrogenase B chain, partial [Oryctolagus cuniculus]	Metabolism, energy	1	0_1_0_0_0_0_0_0_0_0_0_0_0_0_0_0	0	1	0	0	0	0	0	0	0	0	0	0	0	0	0	0	0	0	0	3	2	0	0	0	0	0	0	0	0	0	0	0	0	0	0	0	0	0	0	0	0	0	0	0	0
NP_001182574.1	pyruvate kinase PKM isoform 2 [Oryctolagus cuniculus]	Metabolism, energy	1	0_1_0_0_0_0_0_0_0_0_0_0_0_0_0_0	0	1	0	0	0	0	0	0	0	0	0	0	0	0	0	0	0	0	0	2	0	2	0	0	0	0	0	0	0	0	0	0	0	0	0	0	0	0	0	0	5	0	0	0	0
XP_002717562.1	histone H3.3-like [Oryctolagus cuniculus]	nuclear regulation	4	0_1_1_1_1_0_0_0_0_0_0_0_0_0_0_0	0	1	1	1	1	0	0	0	0	0	0	0	0	0	0	0	0	0	0	9	8	4	5	4	4	3	2	3	3	3	3	0	0	0	0	0	0	0	0	0	0	0	0	0	0
XP_017200300.1	uncharacterized protein LOC100343399 [Oryctolagus cuniculus]	nuclear regulation	4	0_1_1_1_1_0_0_0_0_0_0_0_0_0_0_0	0	1	1	1	1	0	0	0	0	0	0	0	0	0	0	0	0	0	0	16	11	6	7	6	5	5	3	3	4	4	3	0	0	2	0	0	0	0	0	0	0	0	0	0	0
XP_002721691.1	histone H3.1-like [Oryctolagus cuniculus]	nuclear regulation	2	0_1_1_0_0_0_0_0_0_0_0_0_0_0_0_0	0	1	1	0	0	0	0	0	0	0	0	0	0	0	0	0	0	0	0	12	7	2	4	2	0	2	0	0	0	0	0	0	0	0	0	0	0	0	0	0	0	0	0	0	0
XP_008260689.2	histone H1.4 isoform X1 [Oryctolagus cuniculus]	nuclear regulation	1	0_1_0_0_0_0_0_0_0_0_0_0_0_0_0_0	0	1	0	0	0	0	0	0	0	0	0	0	0	0	0	0	0	0	0	10	5	0	0	0	0	0	0	0	0	0	0	0	0	0	0	0	0	0	0	0	0	0	0	0	0
XP_002714268.1	histone H2B type 1-A [Oryctolagus cuniculus]	nuclear regulation	1	0_1_0_0_0_0_0_0_0_0_0_0_0_0_0_0	0	1	0	0	0	0	0	0	0	0	0	0	0	0	0	0	0	0	0	6	2	0	0	0	0	0	0	0	0	0	0	0	0	0	0	0	0	0	0	0	0	0	0	0	0
NP_066406.1	histone H2B type 1-B [Homo sapiens]	nuclear regulation	1	0_1_0_0_0_0_0_0_0_0_0_0_0_0_0_0	0	1	0	0	0	0	0	0	0	0	0	0	0	0	0	0	0	0	0	10	5	0	0	0	0	0	0	0	0	0	0	0	0	0	0	0	0	0	0	0	0	0	0	0	0
XP_008262727.1	histone H2B type 2-F [Oryctolagus cuniculus]	nuclear regulation	1	0_1_0_0_0_0_0_0_0_0_0_0_0_0_0_0	0	1	0	0	0	0	0	0	0	0	0	0	0	0	0	0	0	0	0	9	5	0	0	0	0	0	0	0	0	0	0	0	0	0	0	0	0	0	0	0	0	0	0	0	0
XP_017201065.1	histone H3-like, partial [Oryctolagus cuniculus]	nuclear regulation	1	0_1_0_0_0_0_0_0_0_0_0_0_0_0_0_0	0	1	0	0	0	0	0	0	0	0	0	0	0	0	0	0	0	0	0	4	2	0	0	0	0	0	0	0	0	0	0	0	0	0	0	0	0	0	0	0	0	0	0	0	0
XP_008260822.1	heat shock 70 kDa protein 1B-like [Oryctolagus cuniculus]	Protein modification	2	0_1_1_0_0_0_0_0_0_0_0_0_0_0_0_0	0	1	1	0	0	0	0	0	0	0	0	0	0	0	0	0	0	0	0	4	3	3	3	2	0	0	0	0	0	0	0	0	0	0	0	0	0	0	0	0	0	0	0	0	0
NP_001075526.1	peptidyl-prolyl cis-trans isomerase A [Oryctolagus cuniculus]	Protein modification	1	0_1_0_0_0_0_0_0_0_0_0_0_0_0_0_0	0	1	0	0	0	0	0	0	0	0	0	0	0	0	0	0	0	0	0	2	2	0	0	0	0	0	0	0	0	0	0	0	0	0	0	0	0	0	0	0	0	0	0	0	0
NP_001003.1	40S ribosomal protein S8 [Homo sapiens]	Protein synthesis	1	0_1_0_0_0_0_0_0_0_0_0_0_0_0_0_0	0	1	0	0	0	0	0	0	0	0	0	0	0	0	0	0	0	0	0	2	2	2	0	0	0	0	0	0	0	0	0	0	0	0	0	0	0	0	0	0	0	0	0	0	0
NP_002286.2	40S ribosomal protein SA isoform 1 [Homo sapiens]	Protein synthesis	1	0_1_0_0_0_0_0_0_0_0_0_0_0_0_0_0	0	1	0	0	0	0	0	0	0	0	0	0	0	0	0	0	0	0	0	2	2	0	0	0	0	0	0	0	0	0	0	0	0	0	0	0	0	0	0	0	0	0	0	0	0
NP_000966.2	60S ribosomal protein L11 isoform 1 [Homo sapiens]	Protein synthesis	1	0_1_0_0_0_0_0_0_0_0_0_0_0_0_0_0	0	1	0	0	0	0	0	0	0	0	0	0	0	0	0	0	0	0	0	2	2	0	0	0	0	0	0	0	0	0	0	0	0	0	0	0	0	0	0	0	0	0	0	0	0
NP_001071334.1	60S ribosomal protein L15 [Bos taurus]	Protein synthesis	1	0_1_0_0_0_0_0_0_0_0_0_0_0_0_0_0	0	1	0	0	0	0	0	0	0	0	0	0	0	0	0	0	0	0	0	3	2	3	0	0	0	0	0	0	0	0	0	0	0	0	0	0	0	0	0	0	0	0	0	0	0
NP_001095173.1	elongation factor 1-gamma [Oryctolagus cuniculus]	Protein synthesis	1	0_1_0_0_0_0_0_0_0_0_0_0_0_0_0_0	0	1	0	0	0	0	0	0	0	0	0	0	0	0	0	0	0	0	0	3	2	0	0	0	0	0	0	0	0	0	0	0	0	0	0	0	0	0	0	0	0	0	0	0	0
6P4G_B	unnamed protein product [Oryctolagus cuniculus]	Protein synthesis	1	0_1_0_0_0_0_0_0_0_0_0_0_0_0_0_0	0	1	0	0	0	0	0	0	0	0	0	0	0	0	0	0	0	0	0	2	2	0	0	0	0	0	0	0	0	0	0	0	0	0	0	0	0	0	0	0	0	0	0	0	0
XP_002711081.1	heterogeneous nuclear ribonucleoprotein A1 isoform X1 [Oryctolagus cuniculus]	transcription machinery	1	0_1_0_0_0_0_0_0_0_0_0_0_0_0_0_0	0	1	0	0	0	0	0	0	0	0	0	0	0	0	0	0	0	0	0	0	2	2	0	0	0	0	0	0	0	0	0	0	0	0	0	0	0	0	0	0	0	0	0	0	0
XP_008254787.1	heterogeneous nuclear ribonucleoprotein A1 isoform X2 [Oryctolagus cuniculus]	transcription machinery	1	0_1_0_0_0_0_0_0_0_0_0_0_0_0_0_0	0	1	0	0	0	0	0	0	0	0	0	0	0	0	0	0	0	0	0	0	2	2	0	0	0	0	0	0	0	0	0	0	0	0	0	0	0	0	0	0	0	0	0	0	0
NP_001007005.1	tubulin alpha-4A chain [Rattus norvegicus]	cytoskeletal	4	0_0_0_0_0_0_0_0_1_1_1_0_1_0_0_0	0	0	0	0	0	0	0	0	1	1	1	0	1	0	0	0	0	0	0	0	0	0	0	0	0	0	0	0	0	0	0	0	0	0	0	0	0	0	0	0	3	2	2	0	2
NP_001092014.1	tubulin alpha-1A chain [Pan troglodytes]	cytoskeletal	3	0_0_0_0_0_0_0_0_1_0_1_0_1_0_0_0	0	0	0	0	0	0	0	0	1	0	1	0	1	0	0	0	0	0	0	0	2	0	0	0	0	0	0	0	0	0	0	0	0	0	0	0	0	0	0	0	4	2	2	0	0
NP_059075.1	tubulin alpha-8 chain [Mus musculus]	cytoskeletal	2	0_0_0_0_0_0_0_0_1_0_1_0_0_0_0_0	0	0	0	0	0	0	0	0	1	0	1	0	0	0	0	0	0	0	0	0	0	0	0	0	0	0	0	0	0	0	0	0	0	0	0	0	0	0	0	0	2	2	2	0	0
XP_002718632.1	tubulin alpha-1C chain-like [Oryctolagus cuniculus]	cytoskeletal	2	0_0_0_0_0_0_0_0_0_0_1_0_1_0_0_0	0	0	0	0	0	0	0	0	0	0	1	0	1	0	0	0	0	0	0	0	2	0	0	0	0	0	0	0	0	0	0	0	0	0	0	0	0	0	0	0	3	0	0	0	0
NP_001029869.1	tubulin beta-4A chain [Bos taurus]	cytoskeletal	2	0_0_0_0_0_0_0_0_0_0_0_0_1_0_1_0	0	0	0	0	0	0	0	0	0	0	0	0	1	0	1	0	0	0	0	0	0	0	0	0	0	0	0	0	0	0	0	0	0	0	0	0	0	0	0	0	0	0	0	0	0
XP_002719432.1	junction plakoglobin [Oryctolagus cuniculus]	cytoskeletal	1	0_0_0_0_0_0_0_0_0_0_0_0_1_0_0_0	0	0	0	0	0	0	0	0	0	0	0	0	1	0	0	0	0	0	0	0	0	0	0	0	0	0	0	0	0	0	0	0	0	0	0	0	0	0	0	0	0	0	0	0	0
XP_008270670.1	peroxiredoxin-4 isoform X1 [Oryctolagus cuniculus]	detox/ox	6	0_0_0_0_0_0_0_0_0_1_1_1_1_1_1_0	0	0	0	0	0	0	0	0	0	1	1	1	1	1	1	0	0	0	0	0	0	0	0	0	0	0	0	0	0	0	0	0	0	0	0	0	0	0	0	0	0	0	0	2	2
XP_008270671.1	peroxiredoxin-4 isoform X2 [Oryctolagus cuniculus]	detox/ox	6	0_0_0_0_0_0_0_0_0_1_1_1_1_1_1_0	0	0	0	0	0	0	0	0	0	1	1	1	1	1	1	0	0	0	0	0	0	0	0	0	0	0	0	0	0	0	0	0	0	0	0	0	0	0	0	0	0	0	0	2	2
XP_017205424.1	peroxiredoxin-4 isoform X3 [Oryctolagus cuniculus]	detox/ox	6	0_0_0_0_0_0_0_0_0_1_1_1_1_1_1_0	0	0	0	0	0	0	0	0	0	1	1	1	1	1	1	0	0	0	0	0	0	0	0	0	0	0	0	0	0	0	0	0	0	0	0	0	0	0	0	0	0	0	0	2	2
XP_002713529.1	desmoglein-1 [Oryctolagus cuniculus]	extracellular matrix	1	0_0_0_0_0_0_0_0_0_0_0_0_1_0_0_0	0	0	0	0	0	0	0	0	0	0	0	0	1	0	0	0	0	0	0	0	0	0	0	0	0	0	0	0	0	0	0	0	0	0	0	0	0	0	0	0	0	0	0	0	0
XP_008260572.1	desmoplakin isoform X1 [Oryctolagus cuniculus]	extracellular matrix	1	0_0_0_0_0_0_0_0_0_0_0_0_1_0_0_0	0	0	0	0	0	0	0	0	0	0	0	0	1	0	0	0	0	0	0	0	0	0	0	0	0	0	0	0	0	0	0	0	0	0	0	0	0	0	0	0	0	0	0	0	0
XP_008260573.1	desmoplakin isoform X2 [Oryctolagus cuniculus]	extracellular matrix	1	0_0_0_0_0_0_0_0_0_0_0_0_1_0_0_0	0	0	0	0	0	0	0	0	0	0	0	0	1	0	0	0	0	0	0	0	0	0	0	0	0	0	0	0	0	0	0	0	0	0	0	0	0	0	0	0	0	0	0	0	0
XP_002716936.1	fibrinogen beta chain [Oryctolagus cuniculus]	fibrinogen	2	0_0_0_0_0_0_0_0_0_1_0_0_0_1_0_0	0	0	0	0	0	0	0	0	0	1	0	0	0	1	0	0	0	0	0	0	0	0	0	0	0	0	0	0	0	0	0	0	0	0	0	0	0	0	0	0	0	0	0	4	3
XP_002716937.1	fibrinogen gamma chain isoform X1 [Oryctolagus cuniculus]	fibrinogen	1	0_0_0_0_0_0_0_0_0_1_0_0_0_0_0_0	0	0	0	0	0	0	0	0	0	1	0	0	0	0	0	0	0	0	0	0	0	0	0	0	0	0	0	0	0	0	0	0	0	0	0	0	0	0	0	0	0	0	0	2	3
NP_001182637.1	carbonic anhydrase 2 [Oryctolagus cuniculus]	Globin/ RBC	1	0_0_0_0_0_0_0_0_0_0_0_0_0_1_0_0	0	0	0	0	0	0	0	0	0	0	0	0	0	1	0	0	0	0	0	0	0	0	0	0	0	0	0	0	0	0	0	0	0	0	0	0	0	0	0	0	0	0	0	0	0
AAB31798.1	antagonist protein, partial [Oryctolagus cuniculus]	Heme/Iron Binding	4	0_0_0_0_0_0_0_0_0_1_1_1_0_1_0_0	0	0	0	0	0	0	0	0	0	1	1	1	0	1	0	0	0	0	0	0	0	0	0	0	0	0	0	0	0	0	0	0	0	0	0	0	0	0	0	0	0	0	0	2	2
NP_001075579.1	haptoglobin precursor [Oryctolagus cuniculus]	Heme/Iron Binding	3	0_0_0_0_0_0_0_0_0_1_0_1_0_1_0_0	0	0	0	0	0	0	0	0	0	1	0	1	0	1	0	0	0	0	0	0	0	0	0	0	0	0	0	0	0	0	0	0	0	0	0	0	0	0	0	0	0	0	0	12	10
NP_001076229.1	hemopexin precursor [Oryctolagus cuniculus]	Heme/Iron Binding	3	0_0_0_0_0_0_0_0_0_1_0_1_0_1_0_0	0	0	0	0	0	0	0	0	0	1	0	1	0	1	0	0	0	0	0	0	0	0	0	0	0	0	0	0	0	0	0	0	0	0	0	0	0	0	0	0	0	0	0	12	10
XP_008264798.1	histidine-rich glycoprotein [Oryctolagus cuniculus]	Heme/Iron Binding	3	0_0_0_0_0_0_0_0_0_1_0_1_0_1_0_0	0	0	0	0	0	0	0	0	0	1	0	1	0	1	0	0	0	0	0	0	0	0	0	0	0	0	0	0	0	0	0	0	0	0	0	0	0	0	0	0	0	0	0	11	10
Q28640.1	Histidine-rich glycoprotein, partial [Oryctolagus cuniculus]	Heme/Iron Binding	3	0_0_0_0_0_0_0_0_0_1_0_1_0_1_0_0	0	0	0	0	0	0	0	0	0	1	0	1	0	1	0	0	0	0	0	0	0	0	0	0	0	0	0	0	0	0	0	0	0	0	0	0	0	0	0	0	0	0	0	9	8
XP_017195488.1	Ig gamma chain C region [Oryctolagus cuniculus]	Immunity-related	3	0_0_0_0_0_0_0_0_0_1_0_1_0_1_0_0	0	0	0	0	0	0	0	0	0	1	0	1	0	1	0	0	0	0	0	0	0	0	0	0	0	0	0	0	0	0	0	0	0	0	0	0	0	0	0	0	0	0	0	14	13
AAA64252.1	Ig gamma H-chain, partial [Oryctolagus cuniculus]	Immunity-related	3	0_0_0_0_0_0_0_0_0_1_0_1_0_1_0_0	0	0	0	0	0	0	0	0	0	1	0	1	0	1	0	0	0	0	0	0	0	0	0	0	0	0	0	0	0	0	0	0	0	0	0	0	0	0	0	0	0	0	0	9	9
P04221.2	Ig mu chain C region membrane-bound form, partial [Oryctolagus cuniculus]	Immunity-related	3	0_0_0_0_0_0_0_0_0_1_0_1_0_1_0_0	0	0	0	0	0	0	0	0	0	1	0	1	0	1	0	0	0	0	0	0	0	0	0	0	0	0	0	0	0	0	0	0	0	0	0	0	0	0	0	0	0	0	0	4	4
AAA64251.1	Ig mu heavy chain secreted form prepeptide [Oryctolagus cuniculus]	Immunity-related	3	0_0_0_0_0_0_0_0_0_1_0_1_0_1_0_0	0	0	0	0	0	0	0	0	0	1	0	1	0	1	0	0	0	0	0	0	0	0	0	0	0	0	0	0	0	0	0	0	0	0	0	0	0	0	0	0	0	0	0	4	4
BAQ55244.1	IgG heavy chain VDJ region [Oryctolagus cuniculus]	Immunity-related	3	0_0_0_0_0_0_0_0_0_1_0_1_0_1_0_0	0	0	0	0	0	0	0	0	0	1	0	1	0	1	0	0	0	0	0	0	0	0	0	0	0	0	0	0	0	0	0	0	0	0	0	0	0	0	0	0	0	0	0	3	3
BAQ55247.1	IgG heavy chain VDJ region [Oryctolagus cuniculus]	Immunity-related	3	0_0_0_0_0_0_0_0_0_1_0_1_0_1_0_0	0	0	0	0	0	0	0	0	0	1	0	1	0	1	0	0	0	0	0	0	0	0	0	0	0	0	0	0	0	0	0	0	0	0	0	0	0	0	0	0	0	0	0	3	3
BAX56579.1	IgG heavy chain VDJ region, partial [Oryctolagus cuniculus]	Immunity-related	3	0_0_0_0_0_0_0_0_0_1_0_1_0_1_0_0	0	0	0	0	0	0	0	0	0	1	0	1	0	1	0	0	0	0	0	0	0	0	0	0	0	0	0	0	0	0	0	0	0	0	0	0	0	0	0	0	0	0	0	3	3
BAX56585.1	IgG heavy chain VDJ region, partial [Oryctolagus cuniculus]	Immunity-related	3	0_0_0_0_0_0_0_0_0_1_0_1_0_1_0_0	0	0	0	0	0	0	0	0	0	1	0	1	0	1	0	0	0	0	0	0	0	0	0	0	0	0	0	0	0	0	0	0	0	0	0	0	0	0	0	0	0	0	0	3	3
BAX56587.1	IgG heavy chain VDJ region, partial [Oryctolagus cuniculus]	Immunity-related	3	0_0_0_0_0_0_0_0_0_1_0_1_0_1_0_0	0	0	0	0	0	0	0	0	0	1	0	1	0	1	0	0	0	0	0	0	0	0	0	0	0	0	0	0	0	0	0	0	0	0	0	0	0	0	0	0	0	0	0	3	3
BAX56591.1	IgG heavy chain VDJ region, partial [Oryctolagus cuniculus]	Immunity-related	3	0_0_0_0_0_0_0_0_0_1_0_1_0_1_0_0	0	0	0	0	0	0	0	0	0	1	0	1	0	1	0	0	0	0	0	0	0	0	0	0	0	0	0	0	0	0	0	0	0	0	0	0	0	0	0	0	0	0	0	3	3
BAX56593.1	IgG heavy chain VDJ region, partial [Oryctolagus cuniculus]	Immunity-related	3	0_0_0_0_0_0_0_0_0_1_0_1_0_1_0_0	0	0	0	0	0	0	0	0	0	1	0	1	0	1	0	0	0	0	0	0	0	0	0	0	0	0	0	0	0	0	0	0	0	0	0	0	0	0	0	0	0	0	0	3	3
BAX56594.1	IgG heavy chain VDJ region, partial [Oryctolagus cuniculus]	Immunity-related	3	0_0_0_0_0_0_0_0_0_1_0_1_0_1_0_0	0	0	0	0	0	0	0	0	0	1	0	1	0	1	0	0	0	0	0	0	0	0	0	0	0	0	0	0	0	0	0	0	0	0	0	0	0	0	0	0	0	0	0	3	3
BAX56595.1	IgG heavy chain VDJ region, partial [Oryctolagus cuniculus]	Immunity-related	3	0_0_0_0_0_0_0_0_0_1_0_1_0_1_0_0	0	0	0	0	0	0	0	0	0	1	0	1	0	1	0	0	0	0	0	0	0	0	0	0	0	0	0	0	0	0	0	0	0	0	0	0	0	0	0	0	0	0	0	3	3
BAX56596.1	IgG heavy chain VDJ region, partial [Oryctolagus cuniculus]	Immunity-related	3	0_0_0_0_0_0_0_0_0_1_0_1_0_1_0_0	0	0	0	0	0	0	0	0	0	1	0	1	0	1	0	0	0	0	0	0	0	0	0	0	0	0	0	0	0	0	0	0	0	0	0	0	0	0	0	0	0	0	0	3	3
BAX56597.1	IgG heavy chain VDJ region, partial [Oryctolagus cuniculus]	Immunity-related	3	0_0_0_0_0_0_0_0_0_1_0_1_0_1_0_0	0	0	0	0	0	0	0	0	0	1	0	1	0	1	0	0	0	0	0	0	0	0	0	0	0	0	0	0	0	0	0	0	0	0	0	0	0	0	0	0	0	0	0	3	3
BAX56598.1	IgG heavy chain VDJ region, partial [Oryctolagus cuniculus]	Immunity-related	3	0_0_0_0_0_0_0_0_0_1_0_1_0_1_0_0	0	0	0	0	0	0	0	0	0	1	0	1	0	1	0	0	0	0	0	0	0	0	0	0	0	0	0	0	0	0	0	0	0	0	0	0	0	0	0	0	0	0	0	3	3
BAX56599.1	IgG heavy chain VDJ region, partial [Oryctolagus cuniculus]	Immunity-related	3	0_0_0_0_0_0_0_0_0_1_0_1_0_1_0_0	0	0	0	0	0	0	0	0	0	1	0	1	0	1	0	0	0	0	0	0	0	0	0	0	0	0	0	0	0	0	0	0	0	0	0	0	0	0	0	0	0	0	0	3	3
4HBC_H	unnamed protein product [Oryctolagus cuniculus]	Immunity-related	3	0_0_0_0_0_0_0_0_0_1_0_1_0_1_0_0	0	0	0	0	0	0	0	0	0	1	0	1	0	1	0	0	0	0	0	0	0	0	0	0	0	0	0	0	0	0	0	0	0	0	0	0	0	0	0	0	0	0	0	3	3
4JO1_H	unnamed protein product [Oryctolagus cuniculus]	Immunity-related	3	0_0_0_0_0_0_0_0_0_1_0_1_0_1_0_0	0	0	0	0	0	0	0	0	0	1	0	1	0	1	0	0	0	0	0	0	0	0	0	0	0	0	0	0	0	0	0	0	0	0	0	0	0	0	0	0	0	0	0	3	3
4ZTO_H	unnamed protein product [Oryctolagus cuniculus]	Immunity-related	3	0_0_0_0_0_0_0_0_0_1_0_1_0_1_0_0	0	0	0	0	0	0	0	0	0	1	0	1	0	1	0	0	0	0	0	0	0	0	0	0	0	0	0	0	0	0	0	0	0	0	0	0	0	0	0	0	0	0	0	3	3
5M63_H	unnamed protein product [Oryctolagus cuniculus]	Immunity-related	3	0_0_0_0_0_0_0_0_0_1_0_1_0_1_0_0	0	0	0	0	0	0	0	0	0	1	0	1	0	1	0	0	0	0	0	0	0	0	0	0	0	0	0	0	0	0	0	0	0	0	0	0	0	0	0	0	0	0	0	3	3
5V6L_H	unnamed protein product [Oryctolagus cuniculus]	Immunity-related	3	0_0_0_0_0_0_0_0_0_1_0_1_0_1_0_0	0	0	0	0	0	0	0	0	0	1	0	1	0	1	0	0	0	0	0	0	0	0	0	0	0	0	0	0	0	0	0	0	0	0	0	0	0	0	0	0	0	0	0	3	3
6CEZ_H	unnamed protein product [Oryctolagus cuniculus]	Immunity-related	3	0_0_0_0_0_0_0_0_0_1_0_1_0_1_0_0	0	0	0	0	0	0	0	0	0	1	0	1	0	1	0	0	0	0	0	0	0	0	0	0	0	0	0	0	0	0	0	0	0	0	0	0	0	0	0	0	0	0	0	3	3
6CJK_B	unnamed protein product [Oryctolagus cuniculus]	Immunity-related	3	0_0_0_0_0_0_0_0_0_1_0_1_0_1_0_0	0	0	0	0	0	0	0	0	0	1	0	1	0	1	0	0	0	0	0	0	0	0	0	0	0	0	0	0	0	0	0	0	0	0	0	0	0	0	0	0	0	0	0	3	3
6P62_C	unnamed protein product [Oryctolagus cuniculus]	Immunity-related	3	0_0_0_0_0_0_0_0_0_1_0_1_0_1_0_0	0	0	0	0	0	0	0	0	0	1	0	1	0	1	0	0	0	0	0	0	0	0	0	0	0	0	0	0	0	0	0	0	0	0	0	0	0	0	0	0	0	0	0	3	3
6P65_C	unnamed protein product [Oryctolagus cuniculus]	Immunity-related	3	0_0_0_0_0_0_0_0_0_1_0_1_0_1_0_0	0	0	0	0	0	0	0	0	0	1	0	1	0	1	0	0	0	0	0	0	0	0	0	0	0	0	0	0	0	0	0	0	0	0	0	0	0	0	0	0	0	0	0	3	3
6T3F_H	unnamed protein product [Oryctolagus cuniculus]	Immunity-related	3	0_0_0_0_0_0_0_0_0_1_0_1_0_1_0_0	0	0	0	0	0	0	0	0	0	1	0	1	0	1	0	0	0	0	0	0	0	0	0	0	0	0	0	0	0	0	0	0	0	0	0	0	0	0	0	0	0	0	0	3	3
4HBC_L	unnamed protein product [Oryctolagus cuniculus]	Immunity-related	2	0_0_0_0_0_0_0_0_0_1_0_1_0_0_0_0	0	0	0	0	0	0	0	0	0	1	0	1	0	0	0	0	0	0	0	0	0	0	0	0	0	0	0	0	0	0	0	0	0	0	0	0	0	0	0	0	0	0	0	3	4
NP_001164827.1	14-3-3 protein eta [Oryctolagus cuniculus]	Immunity-related	2	0_0_0_0_0_0_0_0_0_0_1_0_1_0_0_0	0	0	0	0	0	0	0	0	0	0	1	0	1	0	0	0	0	0	0	0	0	0	0	0	0	0	0	0	0	0	0	0	0	0	0	0	0	0	0	0	0	0	0	0	2
XP_017203467.1	annexin A2 [Oryctolagus cuniculus]	Immunity-related	1	0_0_0_0_0_0_0_0_1_0_0_0_0_0_0_0	0	0	0	0	0	0	0	0	1	0	0	0	0	0	0	0	0	0	0	0	0	0	0	0	0	0	0	0	0	0	0	0	0	0	0	0	0	0	0	0	3	0	2	0	0
XP_008247236.1	alpha-1B-glycoprotein [Oryctolagus cuniculus]	Immunity-related	1	0_0_0_0_0_0_0_0_0_1_0_0_0_0_0_0	0	0	0	0	0	0	0	0	0	1	0	0	0	0	0	0	0	0	0	0	0	0	0	0	0	0	0	0	0	0	0	0	0	0	0	0	0	0	0	0	0	0	0	4	4
NP_001164623.1	annexin A1 [Oryctolagus cuniculus]	Immunity-related	1	0_0_0_0_0_0_0_0_0_1_0_0_0_0_0_0	0	0	0	0	0	0	0	0	0	1	0	0	0	0	0	0	0	0	0	0	0	0	0	0	0	0	0	0	0	0	0	0	0	0	0	0	0	0	0	0	0	0	0	2	2
0507224A	antibody,anti-streptococcal saccharide [Oryctolagus cuniculus]	Immunity-related	1	0_0_0_0_0_0_0_0_0_1_0_0_0_0_0_0	0	0	0	0	0	0	0	0	0	1	0	0	0	0	0	0	0	0	0	0	0	0	0	0	0	0	0	0	0	0	0	0	0	0	0	0	0	0	0	0	0	0	0	3	4
AAB59259.1	Ig kappa chain b4, partial [Oryctolagus cuniculus]	Immunity-related	1	0_0_0_0_0_0_0_0_0_1_0_0_0_0_0_0	0	0	0	0	0	0	0	0	0	1	0	0	0	0	0	0	0	0	0	0	0	0	0	0	0	0	0	0	0	0	0	0	0	0	0	0	0	0	0	0	0	0	0	3	4
P01687.1	Ig kappa chain V region BS-5, partial [Oryctolagus cuniculus]	Immunity-related	1	0_0_0_0_0_0_0_0_0_1_0_0_0_0_0_0	0	0	0	0	0	0	0	0	0	1	0	0	0	0	0	0	0	0	0	0	0	0	0	0	0	0	0	0	0	0	0	0	0	0	0	0	0	0	0	0	0	0	0	2	2
P01847.2	Ig lambda chain C region, partial [Oryctolagus cuniculus]	Immunity-related	1	0_0_0_0_0_0_0_0_0_1_0_0_0_0_0_0	0	0	0	0	0	0	0	0	0	1	0	0	0	0	0	0	0	0	0	0	0	0	0	0	0	0	0	0	0	0	0	0	0	0	0	0	0	0	0	0	0	0	0	0	2
S17399	Ig lambda chain precursor [Oryctolagus cuniculus]	Immunity-related	1	0_0_0_0_0_0_0_0_0_1_0_0_0_0_0_0	0	0	0	0	0	0	0	0	0	1	0	0	0	0	0	0	0	0	0	0	0	0	0	0	0	0	0	0	0	0	0	0	0	0	0	0	0	0	0	0	0	0	0	0	2
AAA75088.1	Ig lambda chain, partial [Oryctolagus cuniculus]	Immunity-related	1	0_0_0_0_0_0_0_0_0_1_0_0_0_0_0_0	0	0	0	0	0	0	0	0	0	1	0	0	0	0	0	0	0	0	0	0	0	0	0	0	0	0	0	0	0	0	0	0	0	0	0	0	0	0	0	0	0	0	0	0	3
AAA75091.1	Ig lambda chain, partial [Oryctolagus cuniculus]	Immunity-related	1	0_0_0_0_0_0_0_0_0_1_0_0_0_0_0_0	0	0	0	0	0	0	0	0	0	1	0	0	0	0	0	0	0	0	0	0	0	0	0	0	0	0	0	0	0	0	0	0	0	0	0	0	0	0	0	0	0	0	0	0	2
AAA75185.1	Ig lambda chain, partial [Oryctolagus cuniculus]	Immunity-related	1	0_0_0_0_0_0_0_0_0_1_0_0_0_0_0_0	0	0	0	0	0	0	0	0	0	1	0	0	0	0	0	0	0	0	0	0	0	0	0	0	0	0	0	0	0	0	0	0	0	0	0	0	0	0	0	0	0	0	0	0	2
AAA75188.1	Ig lambda chain, partial [Oryctolagus cuniculus]	Immunity-related	1	0_0_0_0_0_0_0_0_0_1_0_0_0_0_0_0	0	0	0	0	0	0	0	0	0	1	0	0	0	0	0	0	0	0	0	0	0	0	0	0	0	0	0	0	0	0	0	0	0	0	0	0	0	0	0	0	0	0	0	0	3
AAA75191.1	Ig lambda chain, partial [Oryctolagus cuniculus]	Immunity-related	1	0_0_0_0_0_0_0_0_0_1_0_0_0_0_0_0	0	0	0	0	0	0	0	0	0	1	0	0	0	0	0	0	0	0	0	0	0	0	0	0	0	0	0	0	0	0	0	0	0	0	0	0	0	0	0	0	0	0	0	0	3
BAA20955.1	Ig lambda chain, partial [Oryctolagus cuniculus]	Immunity-related	1	0_0_0_0_0_0_0_0_0_1_0_0_0_0_0_0	0	0	0	0	0	0	0	0	0	1	0	0	0	0	0	0	0	0	0	0	0	0	0	0	0	0	0	0	0	0	0	0	0	0	0	0	0	0	0	0	0	0	0	0	2
BAX56578.1	IgG light chain, partial [Oryctolagus cuniculus]	Immunity-related	1	0_0_0_0_0_0_0_0_0_1_0_0_0_0_0_0	0	0	0	0	0	0	0	0	0	1	0	0	0	0	0	0	0	0	0	0	0	0	0	0	0	0	0	0	0	0	0	0	0	0	0	0	0	0	0	0	0	0	0	2	3
BAX56584.1	IgG light chain, partial [Oryctolagus cuniculus]	Immunity-related	1	0_0_0_0_0_0_0_0_0_1_0_0_0_0_0_0	0	0	0	0	0	0	0	0	0	1	0	0	0	0	0	0	0	0	0	0	0	0	0	0	0	0	0	0	0	0	0	0	0	0	0	0	0	0	0	0	0	0	0	2	3
BAX56586.1	IgG light chain, partial [Oryctolagus cuniculus]	Immunity-related	1	0_0_0_0_0_0_0_0_0_1_0_0_0_0_0_0	0	0	0	0	0	0	0	0	0	1	0	0	0	0	0	0	0	0	0	0	0	0	0	0	0	0	0	0	0	0	0	0	0	0	0	0	0	0	0	0	0	0	0	2	3
BAX56590.1	IgG light chain, partial [Oryctolagus cuniculus]	Immunity-related	1	0_0_0_0_0_0_0_0_0_1_0_0_0_0_0_0	0	0	0	0	0	0	0	0	0	1	0	0	0	0	0	0	0	0	0	0	0	0	0	0	0	0	0	0	0	0	0	0	0	0	0	0	0	0	0	0	0	0	0	2	3
BAX56602.1	IgG light chain, partial [Oryctolagus cuniculus]	Immunity-related	1	0_0_0_0_0_0_0_0_0_1_0_0_0_0_0_0	0	0	0	0	0	0	0	0	0	1	0	0	0	0	0	0	0	0	0	0	0	0	0	0	0	0	0	0	0	0	0	0	0	0	0	0	0	0	0	0	0	0	0	3	4
BAX56603.1	IgG light chain, partial [Oryctolagus cuniculus]	Immunity-related	1	0_0_0_0_0_0_0_0_0_1_0_0_0_0_0_0	0	0	0	0	0	0	0	0	0	1	0	0	0	0	0	0	0	0	0	0	0	0	0	0	0	0	0	0	0	0	0	0	0	0	0	0	0	0	0	0	0	0	0	2	3
BAX56604.1	IgG light chain, partial [Oryctolagus cuniculus]	Immunity-related	1	0_0_0_0_0_0_0_0_0_1_0_0_0_0_0_0	0	0	0	0	0	0	0	0	0	1	0	0	0	0	0	0	0	0	0	0	0	0	0	0	0	0	0	0	0	0	0	0	0	0	0	0	0	0	0	0	0	0	0	2	3
BAX56605.1	IgG light chain, partial [Oryctolagus cuniculus]	Immunity-related	1	0_0_0_0_0_0_0_0_0_1_0_0_0_0_0_0	0	0	0	0	0	0	0	0	0	1	0	0	0	0	0	0	0	0	0	0	0	0	0	0	0	0	0	0	0	0	0	0	0	0	0	0	0	0	0	0	0	0	0	2	3
BAX56606.1	IgG light chain, partial [Oryctolagus cuniculus]	Immunity-related	1	0_0_0_0_0_0_0_0_0_1_0_0_0_0_0_0	0	0	0	0	0	0	0	0	0	1	0	0	0	0	0	0	0	0	0	0	0	0	0	0	0	0	0	0	0	0	0	0	0	0	0	0	0	0	0	0	0	0	0	3	4
BAQ55249.1	IgM light chain [Oryctolagus cuniculus]	Immunity-related	1	0_0_0_0_0_0_0_0_0_1_0_0_0_0_0_0	0	0	0	0	0	0	0	0	0	1	0	0	0	0	0	0	0	0	0	0	0	0	0	0	0	0	0	0	0	0	0	0	0	0	0	0	0	0	0	0	0	0	0	2	3
BAQ55253.1	IgM light chain [Oryctolagus cuniculus]	Immunity-related	1	0_0_0_0_0_0_0_0_0_1_0_0_0_0_0_0	0	0	0	0	0	0	0	0	0	1	0	0	0	0	0	0	0	0	0	0	0	0	0	0	0	0	0	0	0	0	0	0	0	0	0	0	0	0	0	0	0	0	0	2	3
QJD38409.1	IgM light chain variable region, partial [Oryctolagus cuniculus]	Immunity-related	1	0_0_0_0_0_0_0_0_0_1_0_0_0_0_0_0	0	0	0	0	0	0	0	0	0	1	0	0	0	0	0	0	0	0	0	0	0	0	0	0	0	0	0	0	0	0	0	0	0	0	0	0	0	0	0	0	0	0	0	2	2
BAX56580.1	IgM light chain, partial [Oryctolagus cuniculus]	Immunity-related	1	0_0_0_0_0_0_0_0_0_1_0_0_0_0_0_0	0	0	0	0	0	0	0	0	0	1	0	0	0	0	0	0	0	0	0	0	0	0	0	0	0	0	0	0	0	0	0	0	0	0	0	0	0	0	0	0	0	0	0	3	4
BAX56582.1	IgM light chain, partial [Oryctolagus cuniculus]	Immunity-related	1	0_0_0_0_0_0_0_0_0_1_0_0_0_0_0_0	0	0	0	0	0	0	0	0	0	1	0	0	0	0	0	0	0	0	0	0	0	0	0	0	0	0	0	0	0	0	0	0	0	0	0	0	0	0	0	0	0	0	0	2	3
BAX56600.1	IgM light chain, partial [Oryctolagus cuniculus]	Immunity-related	1	0_0_0_0_0_0_0_0_0_1_0_0_0_0_0_0	0	0	0	0	0	0	0	0	0	1	0	0	0	0	0	0	0	0	0	0	0	0	0	0	0	0	0	0	0	0	0	0	0	0	0	0	0	0	0	0	0	0	0	3	3
BAA07455.1	immunoglobulin kappa chain [Oryctolagus cuniculus]	Immunity-related	1	0_0_0_0_0_0_0_0_0_1_0_0_0_0_0_0	0	0	0	0	0	0	0	0	0	1	0	0	0	0	0	0	0	0	0	0	0	0	0	0	0	0	0	0	0	0	0	0	0	0	0	0	0	0	0	0	0	0	0	4	5
AAA31339.1	immunoglobulin kappa-chain, partial [Oryctolagus cuniculus]	Immunity-related	1	0_0_0_0_0_0_0_0_0_1_0_0_0_0_0_0	0	0	0	0	0	0	0	0	0	1	0	0	0	0	0	0	0	0	0	0	0	0	0	0	0	0	0	0	0	0	0	0	0	0	0	0	0	0	0	0	0	0	0	2	3
AAA31342.1	immunoglobulin kappa-chain, partial [Oryctolagus cuniculus]	Immunity-related	1	0_0_0_0_0_0_0_0_0_1_0_0_0_0_0_0	0	0	0	0	0	0	0	0	0	1	0	0	0	0	0	0	0	0	0	0	0	0	0	0	0	0	0	0	0	0	0	0	0	0	0	0	0	0	0	0	0	0	0	2	3
AGT29816.1	immunoglobulin kappa1 chain, partial [Oryctolagus cuniculus]	Immunity-related	1	0_0_0_0_0_0_0_0_0_1_0_0_0_0_0_0	0	0	0	0	0	0	0	0	0	1	0	0	0	0	0	0	0	0	0	0	0	0	0	0	0	0	0	0	0	0	0	0	0	0	0	0	0	0	0	0	0	0	0	2	2
BAQ55252.1	immunoglobulin light chain [Oryctolagus cuniculus]	Immunity-related	1	0_0_0_0_0_0_0_0_0_1_0_0_0_0_0_0	0	0	0	0	0	0	0	0	0	1	0	0	0	0	0	0	0	0	0	0	0	0	0	0	0	0	0	0	0	0	0	0	0	0	0	0	0	0	0	0	0	0	0	3	4
AAA31341.1	joining region J3, partial [Oryctolagus cuniculus]	Immunity-related	1	0_0_0_0_0_0_0_0_0_1_0_0_0_0_0_0	0	0	0	0	0	0	0	0	0	1	0	0	0	0	0	0	0	0	0	0	0	0	0	0	0	0	0	0	0	0	0	0	0	0	0	0	0	0	0	0	0	0	0	2	3
AAA31343.1	joining region J5, partial [Oryctolagus cuniculus]	Immunity-related	1	0_0_0_0_0_0_0_0_0_1_0_0_0_0_0_0	0	0	0	0	0	0	0	0	0	1	0	0	0	0	0	0	0	0	0	0	0	0	0	0	0	0	0	0	0	0	0	0	0	0	0	0	0	0	0	0	0	0	0	2	3
4JO1_L	unnamed protein product [Oryctolagus cuniculus]	Immunity-related	1	0_0_0_0_0_0_0_0_0_1_0_0_0_0_0_0	0	0	0	0	0	0	0	0	0	1	0	0	0	0	0	0	0	0	0	0	0	0	0	0	0	0	0	0	0	0	0	0	0	0	0	0	0	0	0	0	0	0	0	3	4
4JO3_H	unnamed protein product [Oryctolagus cuniculus]	Immunity-related	1	0_0_0_0_0_0_0_0_0_1_0_0_0_0_0_0	0	0	0	0	0	0	0	0	0	1	0	0	0	0	0	0	0	0	0	0	0	0	0	0	0	0	0	0	0	0	0	0	0	0	0	0	0	0	0	0	0	0	0	2	2
4JO3_L	unnamed protein product [Oryctolagus cuniculus]	Immunity-related	1	0_0_0_0_0_0_0_0_0_1_0_0_0_0_0_0	0	0	0	0	0	0	0	0	0	1	0	0	0	0	0	0	0	0	0	0	0	0	0	0	0	0	0	0	0	0	0	0	0	0	0	0	0	0	0	0	0	0	0	3	4
4ZTO_L	unnamed protein product [Oryctolagus cuniculus]	Immunity-related	1	0_0_0_0_0_0_0_0_0_1_0_0_0_0_0_0	0	0	0	0	0	0	0	0	0	1	0	0	0	0	0	0	0	0	0	0	0	0	0	0	0	0	0	0	0	0	0	0	0	0	0	0	0	0	0	0	0	0	0	3	4
5DRN_B	unnamed protein product [Oryctolagus cuniculus]	Immunity-related	1	0_0_0_0_0_0_0_0_0_1_0_0_0_0_0_0	0	0	0	0	0	0	0	0	0	1	0	0	0	0	0	0	0	0	0	0	0	0	0	0	0	0	0	0	0	0	0	0	0	0	0	0	0	0	0	0	0	0	0	3	4
5DS8_A	unnamed protein product [Oryctolagus cuniculus]	Immunity-related	1	0_0_0_0_0_0_0_0_0_1_0_0_0_0_0_0	0	0	0	0	0	0	0	0	0	1	0	0	0	0	0	0	0	0	0	0	0	0	0	0	0	0	0	0	0	0	0	0	0	0	0	0	0	0	0	0	0	0	0	2	2
5DS8_B	unnamed protein product [Oryctolagus cuniculus]	Immunity-related	1	0_0_0_0_0_0_0_0_0_1_0_0_0_0_0_0	0	0	0	0	0	0	0	0	0	1	0	0	0	0	0	0	0	0	0	0	0	0	0	0	0	0	0	0	0	0	0	0	0	0	0	0	0	0	0	0	0	0	0	3	4
5DSC_A	unnamed protein product [Oryctolagus cuniculus]	Immunity-related	1	0_0_0_0_0_0_0_0_0_1_0_0_0_0_0_0	0	0	0	0	0	0	0	0	0	1	0	0	0	0	0	0	0	0	0	0	0	0	0	0	0	0	0	0	0	0	0	0	0	0	0	0	0	0	0	0	0	0	0	2	2
5DSC_B	unnamed protein product [Oryctolagus cuniculus]	Immunity-related	1	0_0_0_0_0_0_0_0_0_1_0_0_0_0_0_0	0	0	0	0	0	0	0	0	0	1	0	0	0	0	0	0	0	0	0	0	0	0	0	0	0	0	0	0	0	0	0	0	0	0	0	0	0	0	0	0	0	0	0	3	4
5DTF_A	unnamed protein product [Oryctolagus cuniculus]	Immunity-related	1	0_0_0_0_0_0_0_0_0_1_0_0_0_0_0_0	0	0	0	0	0	0	0	0	0	1	0	0	0	0	0	0	0	0	0	0	0	0	0	0	0	0	0	0	0	0	0	0	0	0	0	0	0	0	0	0	0	0	0	2	2
5M63_L	unnamed protein product [Oryctolagus cuniculus]	Immunity-related	1	0_0_0_0_0_0_0_0_0_1_0_0_0_0_0_0	0	0	0	0	0	0	0	0	0	1	0	0	0	0	0	0	0	0	0	0	0	0	0	0	0	0	0	0	0	0	0	0	0	0	0	0	0	0	0	0	0	0	0	3	4
5V6L_L	unnamed protein product [Oryctolagus cuniculus]	Immunity-related	1	0_0_0_0_0_0_0_0_0_1_0_0_0_0_0_0	0	0	0	0	0	0	0	0	0	1	0	0	0	0	0	0	0	0	0	0	0	0	0	0	0	0	0	0	0	0	0	0	0	0	0	0	0	0	0	0	0	0	0	3	4
6CEZ_L	unnamed protein product [Oryctolagus cuniculus]	Immunity-related	1	0_0_0_0_0_0_0_0_0_1_0_0_0_0_0_0	0	0	0	0	0	0	0	0	0	1	0	0	0	0	0	0	0	0	0	0	0	0	0	0	0	0	0	0	0	0	0	0	0	0	0	0	0	0	0	0	0	0	0	2	3
6CJK_A	unnamed protein product [Oryctolagus cuniculus]	Immunity-related	1	0_0_0_0_0_0_0_0_0_1_0_0_0_0_0_0	0	0	0	0	0	0	0	0	0	1	0	0	0	0	0	0	0	0	0	0	0	0	0	0	0	0	0	0	0	0	0	0	0	0	0	0	0	0	0	0	0	0	0	2	3
6P62_D	unnamed protein product [Oryctolagus cuniculus]	Immunity-related	1	0_0_0_0_0_0_0_0_0_1_0_0_0_0_0_0	0	0	0	0	0	0	0	0	0	1	0	0	0	0	0	0	0	0	0	0	0	0	0	0	0	0	0	0	0	0	0	0	0	0	0	0	0	0	0	0	0	0	0	2	3
6P65_D	unnamed protein product [Oryctolagus cuniculus]	Immunity-related	1	0_0_0_0_0_0_0_0_0_1_0_0_0_0_0_0	0	0	0	0	0	0	0	0	0	1	0	0	0	0	0	0	0	0	0	0	0	0	0	0	0	0	0	0	0	0	0	0	0	0	0	0	0	0	0	0	0	0	0	2	3
XP_008269695.1	keratin, type I cytoskeletal 20 [Oryctolagus cuniculus]	keratin	8	0_0_0_0_0_0_0_0_1_1_1_1_1_1_1_1	0	0	0	0	0	0	0	0	1	1	1	1	1	1	1	1	0	0	0	0	0	0	0	0	0	0	0	0	0	0	0	0	0	0	0	0	0	0	0	0	5	4	5	4	5
XP_002719186.1	keratin, type I cytoskeletal 23 [Oryctolagus cuniculus]	keratin	8	0_0_0_0_0_0_0_0_1_1_1_1_1_1_1_1	0	0	0	0	0	0	0	0	1	1	1	1	1	1	1	1	0	0	0	0	0	0	0	0	0	0	0	0	0	0	0	0	0	0	0	0	0	0	0	0	2	2	2	2	2
XP_002719408.1	keratin, type I cytoskeletal 25 [Oryctolagus cuniculus]	keratin	8	0_0_0_0_0_0_0_0_1_1_1_1_1_1_1_1	0	0	0	0	0	0	0	0	1	1	1	1	1	1	1	1	0	0	0	0	2	0	0	0	0	0	0	0	0	0	0	0	0	0	0	0	0	0	0	0	2	2	2	2	2
XP_008254718.1	keratin, type II cytoskeletal 8 [Oryctolagus cuniculus]	keratin	4	0_0_0_0_0_0_0_0_0_0_0_0_1_1_1_1	0	0	0	0	0	0	0	0	0	0	0	0	1	1	1	1	0	0	2	2	0	0	2	0	0	2	0	0	2	0	0	0	0	0	2	0	0	4	0	0	3	0	0	0	0
XP_002711047.2	keratin, type II cytoskeletal 5 isoform X2 [Oryctolagus cuniculus]	keratin	3	0_0_0_0_0_0_0_0_1_0_0_0_1_0_0_1	0	0	0	0	0	0	0	0	1	0	0	0	1	0	0	1	0	0	0	0	0	0	0	0	0	0	0	0	0	0	0	0	0	0	0	0	0	3	0	0	3	3	3	0	0
XP_002711044.1	keratin, type II cytoskeletal 6A [Oryctolagus cuniculus]	keratin	3	0_0_0_0_0_0_0_0_1_0_0_0_1_0_0_1	0	0	0	0	0	0	0	0	1	0	0	0	1	0	0	1	0	0	0	0	0	0	0	0	0	0	0	0	0	0	0	0	0	0	0	0	0	3	0	0	3	3	3	0	0
XP_002719422.1	keratin, type I cuticular Ha1 [Oryctolagus cuniculus]	keratin	2	0_0_0_0_0_0_0_0_1_0_0_0_0_0_0_1	0	0	0	0	0	0	0	0	1	0	0	0	0	0	0	1	0	0	0	0	0	0	0	0	0	0	0	0	0	0	0	0	0	0	0	0	0	0	0	0	2	2	2	0	0
XP_002711161.1	keratin, type II cuticular Hb4 [Oryctolagus cuniculus]	keratin	1	0_0_0_0_0_0_0_0_1_0_0_0_0_0_0_0	0	0	0	0	0	0	0	0	1	0	0	0	0	0	0	0	0	0	0	0	0	0	0	0	0	0	0	0	0	0	0	0	0	0	0	0	0	0	0	0	3	2	3	0	0
XP_008254717.1	keratin, type II cytoskeletal 4 [Oryctolagus cuniculus]	keratin	1	0_0_0_0_0_0_0_0_1_0_0_0_0_0_0_0	0	0	0	0	0	0	0	0	1	0	0	0	0	0	0	0	0	0	0	0	0	0	0	0	0	0	0	0	0	0	0	0	0	0	0	0	0	2	0	0	5	3	3	0	0
XP_002723019.1	neutrophil gelatinase-associated lipocalin [Oryctolagus cuniculus]	lipocalin	1	0_0_0_0_0_0_0_0_0_1_0_0_0_0_0_0	0	0	0	0	0	0	0	0	0	1	0	0	0	0	0	0	0	0	0	0	0	0	0	0	0	0	0	0	0	0	0	0	0	0	0	0	0	0	0	0	0	0	0	2	4
XP_008247719.1	glyceraldehyde-3-phosphate dehydrogenase, testis-specific isoform X1 [Oryctolagus cuniculus]	Metabolism, carbohydrates	2	0_0_0_0_0_0_0_0_0_1_1_0_0_0_0_0	0	0	0	0	0	0	0	0	0	1	1	0	0	0	0	0	0	0	0	0	0	0	0	0	0	0	0	0	0	0	0	0	0	0	0	0	0	0	0	0	0	0	0	2	2
XP_002722284.1	glyceraldehyde-3-phosphate dehydrogenase, testis-specific isoform X2 [Oryctolagus cuniculus]	Metabolism, carbohydrates	2	0_0_0_0_0_0_0_0_0_1_1_0_0_0_0_0	0	0	0	0	0	0	0	0	0	1	1	0	0	0	0	0	0	0	0	0	0	0	0	0	0	0	0	0	0	0	0	0	0	0	0	0	0	0	0	0	0	0	0	2	2
XP_002718936.1	14-3-3 protein epsilon isoform X1 [Oryctolagus cuniculus]	Metabolism, carbohydrates	2	0_0_0_0_0_0_0_0_0_0_1_0_1_0_0_0	0	0	0	0	0	0	0	0	0	0	1	0	1	0	0	0	0	0	0	0	0	0	0	0	0	0	0	0	0	0	0	0	0	0	0	0	0	0	0	0	0	0	0	0	0
NP_001075554.1	beta-enolase [Oryctolagus cuniculus]	metabolism, carbohydrates	1	0_0_0_0_0_0_0_0_1_0_0_0_0_0_0_0	0	0	0	0	0	0	0	0	1	0	0	0	0	0	0	0	0	0	0	0	0	0	0	0	0	0	0	0	0	0	0	0	0	0	0	0	0	0	0	0	4	4	2	0	0
XP_002712960.1	gamma-enolase [Oryctolagus cuniculus]	metabolism, carbohydrates	1	0_0_0_0_0_0_0_0_1_0_0_0_0_0_0_0	0	0	0	0	0	0	0	0	1	0	0	0	0	0	0	0	0	0	0	0	0	0	0	0	0	0	0	0	0	0	0	0	0	0	0	0	0	0	0	0	4	4	2	0	0
NP_001075722.1	glyceraldehyde-3-phosphate dehydrogenase [Oryctolagus cuniculus]	Metabolism, carbohydrates	1	0_0_0_0_0_0_0_0_1_0_0_0_0_0_0_0	0	0	0	0	0	0	0	0	1	0	0	0	0	0	0	0	0	0	0	0	0	0	0	0	0	0	0	0	0	0	0	0	0	0	0	0	0	0	0	0	4	4	4	2	0
XP_008264425.1	inhibitor of carbonic anhydrase isoform X1 [Oryctolagus cuniculus]	Metabolism, energy	3	0_0_0_0_0_0_0_0_0_1_0_1_0_1_0_0	0	0	0	0	0	0	0	0	0	1	0	1	0	1	0	0	0	0	0	0	0	0	0	0	0	0	0	0	0	0	0	0	0	0	0	0	0	0	0	0	0	0	0	2	3
XP_017202281.1	inhibitor of carbonic anhydrase isoform X2 [Oryctolagus cuniculus]	Metabolism, energy	3	0_0_0_0_0_0_0_0_0_1_0_1_0_1_0_0	0	0	0	0	0	0	0	0	0	1	0	1	0	1	0	0	0	0	0	0	0	0	0	0	0	0	0	0	0	0	0	0	0	0	0	0	0	0	0	0	0	0	0	2	3
XP_017202282.1	inhibitor of carbonic anhydrase isoform X3 [Oryctolagus cuniculus]	Metabolism, energy	3	0_0_0_0_0_0_0_0_0_1_0_1_0_1_0_0	0	0	0	0	0	0	0	0	0	1	0	1	0	1	0	0	0	0	0	0	0	0	0	0	0	0	0	0	0	0	0	0	0	0	0	0	0	0	0	0	0	0	0	2	3
XP_002711130.3	ATP synthase subunit beta, mitochondrial [Oryctolagus cuniculus]	Metabolism, energy	3	0_0_0_0_0_0_0_0_0_0_1_1_1_0_0_0	0	0	0	0	0	0	0	0	0	0	1	1	1	0	0	0	0	0	0	5	0	0	0	0	0	0	0	0	0	0	0	0	0	0	0	0	0	0	0	0	0	0	0	0	0
XP_002721891.1	trypsin-2 [Oryctolagus cuniculus]	protease	7	0_0_0_0_0_0_0_0_1_1_0_1_1_1_1_1	0	0	0	0	0	0	0	0	1	1	0	1	1	1	1	1	0	0	0	0	0	0	0	0	0	0	0	0	0	0	0	0	0	0	0	0	0	0	0	0	3	2	2	2	2
XP_008258028.1	alpha-2-macroglobulin isoform X1 [Oryctolagus cuniculus]	protease inhibitor, A2M	1	0_0_0_0_0_0_0_0_0_1_0_0_0_0_0_0	0	0	0	0	0	0	0	0	0	1	0	0	0	0	0	0	0	0	0	0	0	0	0	0	0	0	0	0	0	0	0	0	0	0	0	0	0	0	0	0	0	0	0	8	7
XP_002712414.1	60 kDa heat shock protein, mitochondrial [Oryctolagus cuniculus]	Protein modification	1	0_0_0_0_0_0_0_0_1_0_0_0_0_0_0_0	0	0	0	0	0	0	0	0	1	0	0	0	0	0	0	0	0	0	0	2	0	0	0	0	0	0	0	0	0	0	0	0	0	0	0	0	0	0	0	0	4	2	2	0	0
NP_001032541.1	elongation factor 1-alpha 2 [Bos taurus]	Protein synthesis	1	0_0_0_0_0_0_0_0_0_0_0_0_1_0_0_0	0	0	0	0	0	0	0	0	0	0	0	0	1	0	0	0	0	0	0	0	0	0	0	0	0	0	0	0	0	0	0	0	0	0	0	0	0	0	0	0	3	0	0	0	0
XP_002709046.1	phosphoglycerate kinase 1 [Oryctolagus cuniculus]	signal transduction	1	0_0_0_0_0_0_0_0_1_0_0_0_0_0_0_0	0	0	0	0	0	0	0	0	1	0	0	0	0	0	0	0	0	0	0	2	0	0	0	0	0	0	0	0	0	0	0	0	0	0	0	0	0	0	0	0	3	2	2	0	0
1003191A	calmodulin [Oryctolagus cuniculus]	signal transduction	1	0_0_0_0_0_0_0_0_0_0_1_0_0_0_0_0	0	0	0	0	0	0	0	0	0	0	1	0	0	0	0	0	0	0	0	0	0	0	0	0	0	0	0	0	0	0	0	0	0	0	0	0	0	0	0	0	0	0	0	0	0
XP_017194297.1	calmodulin [Oryctolagus cuniculus]	signal transduction	1	0_0_0_0_0_0_0_0_0_0_1_0_0_0_0_0	0	0	0	0	0	0	0	0	0	0	1	0	0	0	0	0	0	0	0	0	0	0	0	0	0	0	0	0	0	0	0	0	0	0	0	0	0	0	0	0	0	0	0	0	0
6HR1_A	unnamed protein product [Oryctolagus cuniculus]	signal transduction	1	0_0_0_0_0_0_0_0_0_0_1_0_0_0_0_0	0	0	0	0	0	0	0	0	0	0	1	0	0	0	0	0	0	0	0	0	0	0	0	0	0	0	0	0	0	0	0	0	0	0	0	0	0	0	0	0	0	0	0	0	0
XP_002713532.1	transthyretin [Oryctolagus cuniculus]	transporter/receptor	4	0_0_0_0_0_0_0_0_1_1_0_1_0_1_0_0	0	0	0	0	0	0	0	0	1	1	0	1	0	1	0	0	0	0	0	0	0	0	0	0	0	0	0	0	0	0	0	0	0	0	0	0	0	0	0	0	2	2	2	10	8
NP_001076155.1	ADP/ATP translocase 1 [Oryctolagus cuniculus]	transporter/receptor	2	0_0_0_0_0_0_0_0_0_0_1_1_0_0_0_0	0	0	0	0	0	0	0	0	0	0	1	1	0	0	0	0	0	0	0	0	0	0	0	0	0	0	0	0	0	0	0	0	0	0	0	0	0	0	0	0	0	0	0	0	0
NP_001075673.1	vitamin D-binding protein precursor [Oryctolagus cuniculus]	transporter/receptor	1	0_0_0_0_0_0_0_0_0_1_0_0_0_0_0_0	0	0	0	0	0	0	0	0	0	1	0	0	0	0	0	0	0	0	0	0	0	0	0	0	0	0	0	0	0	0	0	0	0	0	0	0	0	0	0	0	0	0	0	4	4
6T3F_L	unnamed protein product [Oryctolagus cuniculus]		0	0_0_0_0_0_0_0_0_0_0_0_0_0_0_0_0	0	0	0	0	0	0	0	0	0	0	0	0	0	0	0	0	0	0	0	0	0	0	0	0	0	0	0	0	0	0	0	0	0	0	0	0	0	0	0	0	0	0	0	0	0
ACJ76641.1	ribosomal protein L17 (predicted) [Oryctolagus cuniculus]		0	0_0_0_0_0_0_0_0_0_0_0_0_0_0_0_0	0	0	0	0	0	0	0	0	0	0	0	0	0	0	0	0	0	0	0	0	0	0	0	0	0	0	0	0	0	0	0	0	0	0	0	0	0	0	0	0	2	0	0	0	0
BAQ55251.1	IgM light chain [Oryctolagus cuniculus]		0	0_0_0_0_0_0_0_0_0_0_0_0_0_0_0_0	0	0	0	0	0	0	0	0	0	0	0	0	0	0	0	0	0	0	0	0	0	0	0	0	0	0	0	0	0	0	0	0	0	0	0	0	0	0	0	0	0	0	0	0	0
NP_001002.1	40S ribosomal protein S7 [Homo sapiens]		0	0_0_0_0_0_0_0_0_0_0_0_0_0_0_0_0	0	0	0	0	0	0	0	0	0	0	0	0	0	0	0	0	0	0	0	2	0	0	0	0	0	0	0	0	0	0	0	0	0	0	0	0	0	0	0	0	0	0	0	0	0
NP_001002239.2	60S ribosomal protein L17 [Mus musculus]		0	0_0_0_0_0_0_0_0_0_0_0_0_0_0_0_0	0	0	0	0	0	0	0	0	0	0	0	0	0	0	0	0	0	0	0	0	0	0	0	0	0	0	0	0	0	0	0	0	0	0	0	0	0	0	0	0	2	0	0	0	0
NP_001004378.1	receptor of activated protein C kinase 1 [Gallus gallus]		0	0_0_0_0_0_0_0_0_0_0_0_0_0_0_0_0	0	0	0	0	0	0	0	0	0	0	0	0	0	0	0	0	0	0	0	0	0	0	0	0	0	0	0	0	0	0	0	0	0	0	0	0	0	0	0	0	2	0	0	0	0
NP_001029400.1	eukaryotic initiation factor 4A-I [Bos taurus]		0	0_0_0_0_0_0_0_0_0_0_0_0_0_0_0_0	0	0	0	0	0	0	0	0	0	0	0	0	0	0	0	0	0	0	0	2	0	0	0	0	0	0	0	0	0	0	0	0	0	0	0	0	0	0	0	0	0	0	0	0	0
NP_001033662.1	WD40 repeat-containing protein SMU1 [Bos taurus]		0	0_0_0_0_0_0_0_0_0_0_0_0_0_0_0_0	0	0	0	0	0	0	0	0	0	0	0	0	0	0	0	0	0	0	0	3	0	0	0	0	0	0	0	0	0	0	0	0	0	0	0	0	0	0	0	0	0	0	0	0	0
NP_001075507.1	heterogeneous nuclear ribonucleoprotein C [Oryctolagus cuniculus]		0	0_0_0_0_0_0_0_0_0_0_0_0_0_0_0_0	0	0	0	0	0	0	0	0	0	0	0	0	0	0	0	0	0	0	0	0	0	0	0	0	0	0	0	0	0	0	0	0	0	0	0	0	0	0	0	0	2	0	0	0	0
NP_001075637.2	14-3-3 protein theta [Oryctolagus cuniculus]		0	0_0_0_0_0_0_0_0_0_0_0_0_0_0_0_0	0	0	0	0	0	0	0	0	0	0	0	0	0	0	0	0	0	0	0	0	0	0	0	0	0	0	0	0	0	0	0	0	0	0	0	0	0	0	0	0	0	0	0	0	0
NP_001075766.1	serum paraoxonase/arylesterase 1 precursor [Oryctolagus cuniculus]		0	0_0_0_0_0_0_0_0_0_0_0_0_0_0_0_0	0	0	0	0	0	0	0	0	0	0	0	0	0	0	0	0	0	0	0	0	0	0	0	0	0	0	0	0	0	0	0	0	0	0	0	0	0	0	0	0	0	0	0	0	0
NP_001075840.1	ubiquitin-like modifier-activating enzyme 1 [Oryctolagus cuniculus]		0	0_0_0_0_0_0_0_0_0_0_0_0_0_0_0_0	0	0	0	0	0	0	0	0	0	0	0	0	0	0	0	0	0	0	0	2	0	0	0	0	0	0	0	0	0	0	0	0	0	0	0	0	0	0	0	0	0	0	0	0	0
NP_001076187.1	voltage-dependent anion-selective channel protein 2 [Oryctolagus cuniculus]		0	0_0_0_0_0_0_0_0_0_0_0_0_0_0_0_0	0	0	0	0	0	0	0	0	0	0	0	0	0	0	0	0	0	0	0	0	2	0	0	0	0	0	0	0	0	0	0	0	0	0	0	0	0	0	0	0	0	0	0	0	0
NP_001126612.1	14-3-3 protein zeta/delta [Pongo abelii]		0	0_0_0_0_0_0_0_0_0_0_0_0_0_0_0_0	0	0	0	0	0	0	0	0	0	0	0	0	0	0	0	0	0	0	0	0	0	0	0	0	0	0	0	0	0	0	0	0	0	0	0	0	0	0	0	0	0	0	0	0	0
NP_001162074.1	14-3-3 protein beta/alpha [Pongo abelii]		0	0_0_0_0_0_0_0_0_0_0_0_0_0_0_0_0	0	0	0	0	0	0	0	0	0	0	0	0	0	0	0	0	0	0	0	0	0	0	0	0	0	0	0	0	0	0	0	0	0	0	0	0	0	0	0	0	0	0	0	0	0
NP_001182573.1	pyruvate kinase PKM isoform 1 [Oryctolagus cuniculus]		0	0_0_0_0_0_0_0_0_0_0_0_0_0_0_0_0	0	0	0	0	0	0	0	0	0	0	0	0	0	0	0	0	0	0	0	2	0	0	0	0	0	0	0	0	0	0	0	0	0	0	0	0	0	0	0	0	5	0	0	0	0
NP_001182584.1	phosphoglycerate mutase 1 [Macaca mulatta]		0	0_0_0_0_0_0_0_0_0_0_0_0_0_0_0_0	0	0	0	0	0	0	0	0	0	0	0	0	0	0	0	0	0	0	0	2	0	0	0	0	0	0	0	0	0	0	0	0	0	0	0	0	0	0	0	0	0	0	0	0	0
NP_002943.2	40S ribosomal protein S2 [Homo sapiens]		0	0_0_0_0_0_0_0_0_0_0_0_0_0_0_0_0	0	0	0	0	0	0	0	0	0	0	0	0	0	0	0	0	0	0	0	0	2	0	0	0	0	0	0	0	0	0	0	0	0	0	0	0	0	0	0	0	0	0	0	0	0
XP_002708712.1	dolichyl-diphosphooligosaccharide--protein glycosyltransferase subunit STT3A isoform X1 [Oryctolagus cuniculus]		0	0_0_0_0_0_0_0_0_0_0_0_0_0_0_0_0	0	0	0	0	0	0	0	0	0	0	0	0	0	0	0	0	0	0	0	2	0	0	0	0	0	0	0	0	0	0	0	0	0	0	0	0	0	0	0	0	0	0	0	0	0
XP_002711950.1	14-3-3 protein gamma [Oryctolagus cuniculus]		0	0_0_0_0_0_0_0_0_0_0_0_0_0_0_0_0	0	0	0	0	0	0	0	0	0	0	0	0	0	0	0	0	0	0	0	0	0	0	0	0	0	0	0	0	0	0	0	0	0	0	0	0	0	0	0	0	0	0	0	0	0
XP_002712957.1	triosephosphate isomerase isoform X1 [Oryctolagus cuniculus]		0	0_0_0_0_0_0_0_0_0_0_0_0_0_0_0_0	0	0	0	0	0	0	0	0	0	0	0	0	0	0	0	0	0	0	0	0	2	0	2	0	0	0	0	0	0	0	0	0	0	0	0	0	0	0	0	0	0	0	0	0	0
XP_002713558.1	ATP synthase subunit alpha, mitochondrial [Oryctolagus cuniculus]		0	0_0_0_0_0_0_0_0_0_0_0_0_0_0_0_0	0	0	0	0	0	0	0	0	0	0	0	0	0	0	0	0	0	0	0	2	0	0	0	0	0	0	0	0	0	0	0	0	0	0	0	0	0	0	0	0	2	0	0	0	0
XP_002714537.1	phosphoglycerate kinase 2 [Oryctolagus cuniculus]		0	0_0_0_0_0_0_0_0_0_0_0_0_0_0_0_0	0	0	0	0	0	0	0	0	0	0	0	0	0	0	0	0	0	0	0	0	0	0	0	0	0	0	0	0	0	0	0	0	0	0	0	0	0	0	0	0	2	0	0	0	0
XP_002715119.1	late histone H2B.L4-like [Oryctolagus cuniculus]		0	0_0_0_0_0_0_0_0_0_0_0_0_0_0_0_0	0	0	0	0	0	0	0	0	0	0	0	0	0	0	0	0	0	0	0	2	0	0	0	0	0	0	0	0	0	0	0	0	0	0	0	0	0	0	0	0	0	0	0	0	0
XP_002715184.1	peroxiredoxin-1 [Oryctolagus cuniculus]		0	0_0_0_0_0_0_0_0_0_0_0_0_0_0_0_0	0	0	0	0	0	0	0	0	0	0	0	0	0	0	0	0	0	0	0	0	2	0	0	0	0	0	0	0	0	0	0	0	0	0	0	0	0	0	0	0	0	0	0	0	0
XP_002716503.3	alpha-2-HS-glycoprotein [Oryctolagus cuniculus]		0	0_0_0_0_0_0_0_0_0_0_0_0_0_0_0_0	0	0	0	0	0	0	0	0	0	0	0	0	0	0	0	0	0	0	0	0	0	0	0	0	0	0	0	0	0	0	0	0	0	0	0	0	0	0	0	0	0	0	0	2	0
XP_002716943.1	fibrinogen alpha chain [Oryctolagus cuniculus]		0	0_0_0_0_0_0_0_0_0_0_0_0_0_0_0_0	0	0	0	0	0	0	0	0	0	0	0	0	0	0	0	0	0	0	0	0	0	0	0	0	0	0	0	0	0	0	0	0	0	0	0	0	0	0	0	0	0	0	0	2	0
XP_002717552.1	40S ribosomal protein SA-like [Oryctolagus cuniculus]		0	0_0_0_0_0_0_0_0_0_0_0_0_0_0_0_0	0	0	0	0	0	0	0	0	0	0	0	0	0	0	0	0	0	0	0	2	0	0	0	0	0	0	0	0	0	0	0	0	0	0	0	0	0	0	0	0	0	0	0	0	0
XP_002719201.1	keratin, type I cuticular Ha2 [Oryctolagus cuniculus]		0	0_0_0_0_0_0_0_0_0_0_0_0_0_0_0_0	0	0	0	0	0	0	0	0	0	0	0	0	0	0	0	0	0	0	0	0	0	0	0	0	0	0	0	0	0	0	0	0	0	0	0	0	0	0	0	0	0	0	0	0	0
XP_002719567.1	alpha-actinin-1 isoform X1 [Oryctolagus cuniculus]		0	0_0_0_0_0_0_0_0_0_0_0_0_0_0_0_0	0	0	0	0	0	0	0	0	0	0	0	0	0	0	0	0	0	0	0	2	0	0	0	0	0	0	0	0	0	0	0	0	0	0	0	0	0	0	0	0	0	0	0	0	0
XP_002720734.1	splicing factor 3A subunit 3 [Oryctolagus cuniculus]		0	0_0_0_0_0_0_0_0_0_0_0_0_0_0_0_0	0	0	0	0	0	0	0	0	0	0	0	0	0	0	0	0	0	0	0	5	0	0	0	0	0	0	0	0	0	0	0	0	0	0	0	0	0	0	0	0	0	0	0	0	0
XP_002723429.1	non-POU domain-containing octamer-binding protein [Oryctolagus cuniculus]		0	0_0_0_0_0_0_0_0_0_0_0_0_0_0_0_0	0	0	0	0	0	0	0	0	0	0	0	0	0	0	0	0	0	0	0	0	2	0	0	0	0	0	0	0	0	0	0	0	0	0	0	0	0	0	0	0	0	0	0	0	0
XP_008251255.1	heterogeneous nuclear ribonucleoprotein C isoform X2 [Oryctolagus cuniculus]		0	0_0_0_0_0_0_0_0_0_0_0_0_0_0_0_0	0	0	0	0	0	0	0	0	0	0	0	0	0	0	0	0	0	0	0	0	0	0	0	0	0	0	0	0	0	0	0	0	0	0	0	0	0	0	0	0	2	0	0	0	0
XP_008255312.2	myoglobin [Oryctolagus cuniculus]		0	0_0_0_0_0_0_0_0_0_0_0_0_0_0_0_0	0	0	0	0	0	0	0	0	0	0	0	0	0	0	0	0	0	0	0	0	2	0	0	0	0	0	0	0	0	0	0	0	0	0	0	0	0	0	0	0	0	0	0	0	0
XP_008257026.1	eukaryotic initiation factor 4A-I-like [Oryctolagus cuniculus]		0	0_0_0_0_0_0_0_0_0_0_0_0_0_0_0_0	0	0	0	0	0	0	0	0	0	0	0	0	0	0	0	0	0	0	0	2	0	0	0	0	0	0	0	0	0	0	0	0	0	0	0	0	0	0	0	0	0	0	0	0	0
XP_008261334.1	collagen alpha-1(XII) chain isoform X1 [Oryctolagus cuniculus]		0	0_0_0_0_0_0_0_0_0_0_0_0_0_0_0_0	0	0	0	0	0	0	0	0	0	0	0	0	0	0	0	0	0	0	0	2	0	0	0	0	0	0	0	0	0	0	0	0	0	0	0	0	0	0	0	0	0	0	0	0	0
XP_008262652.1	filaggrin [Oryctolagus cuniculus]		0	0_0_0_0_0_0_0_0_0_0_0_0_0_0_0_0	0	0	0	0	0	0	0	0	0	0	0	0	0	0	0	0	0	0	0	0	0	0	2	0	0	2	0	0	0	0	0	0	0	0	0	0	0	0	0	0	0	0	0	0	0
XP_008264118.1	14-3-3 protein sigma [Oryctolagus cuniculus]		0	0_0_0_0_0_0_0_0_0_0_0_0_0_0_0_0	0	0	0	0	0	0	0	0	0	0	0	0	0	0	0	0	0	0	0	0	0	0	0	0	0	0	0	0	0	0	0	0	0	0	0	0	0	0	0	0	0	0	0	0	0
XP_008264583.1	L-lactate dehydrogenase A chain-like isoform X1 [Oryctolagus cuniculus]		0	0_0_0_0_0_0_0_0_0_0_0_0_0_0_0_0	0	0	0	0	0	0	0	0	0	0	0	0	0	0	0	0	0	0	0	0	2	0	2	0	0	0	0	0	0	0	0	0	0	0	0	0	0	0	0	0	0	0	0	0	0
XP_008264796.1	fetuin-B [Oryctolagus cuniculus]		0	0_0_0_0_0_0_0_0_0_0_0_0_0_0_0_0	0	0	0	0	0	0	0	0	0	0	0	0	0	0	0	0	0	0	0	0	0	0	0	0	0	0	0	0	0	0	0	0	0	0	0	0	0	0	0	0	0	0	0	0	0
XP_008266491.1	angiotensinogen [Oryctolagus cuniculus]		0	0_0_0_0_0_0_0_0_0_0_0_0_0_0_0_0	0	0	0	0	0	0	0	0	0	0	0	0	0	0	0	0	0	0	0	0	0	0	0	0	0	0	0	0	0	0	0	0	0	0	0	0	0	0	0	0	0	0	0	0	0
XP_008266574.1	poly [ADP-ribose] polymerase 1 [Oryctolagus cuniculus]		0	0_0_0_0_0_0_0_0_0_0_0_0_0_0_0_0	0	0	0	0	0	0	0	0	0	0	0	0	0	0	0	0	0	0	0	2	0	0	0	0	0	0	0	0	0	0	0	0	0	0	0	0	0	0	0	0	0	0	0	0	0
XP_008271923.1	splicing factor, proline- and glutamine-rich [Oryctolagus cuniculus]		0	0_0_0_0_0_0_0_0_0_0_0_0_0_0_0_0	0	0	0	0	0	0	0	0	0	0	0	0	0	0	0	0	0	0	0	0	2	0	0	0	0	0	0	0	0	0	0	0	0	0	0	0	0	0	0	0	0	0	0	0	0
XP_008273294.1	L-lactate dehydrogenase A chain isoform X1 [Oryctolagus cuniculus]		0	0_0_0_0_0_0_0_0_0_0_0_0_0_0_0_0	0	0	0	0	0	0	0	0	0	0	0	0	0	0	0	0	0	0	0	0	2	0	2	0	0	0	0	0	0	0	0	0	0	0	0	0	0	0	0	0	0	0	0	0	0
XP_017194443.1	spectrin alpha chain, non-erythrocytic 1 isoform X1 [Oryctolagus cuniculus]		0	0_0_0_0_0_0_0_0_0_0_0_0_0_0_0_0	0	0	0	0	0	0	0	0	0	0	0	0	0	0	0	0	0	0	0	4	0	0	0	0	0	0	0	0	0	0	0	0	0	0	0	0	0	0	0	0	0	0	0	0	0
XP_017194445.1	spectrin alpha chain, non-erythrocytic 1 isoform X3 [Oryctolagus cuniculus]		0	0_0_0_0_0_0_0_0_0_0_0_0_0_0_0_0	0	0	0	0	0	0	0	0	0	0	0	0	0	0	0	0	0	0	0	4	0	0	0	0	0	0	0	0	0	0	0	0	0	0	0	0	0	0	0	0	0	0	0	0	0
XP_017194446.1	spectrin alpha chain, non-erythrocytic 1 isoform X4 [Oryctolagus cuniculus]		0	0_0_0_0_0_0_0_0_0_0_0_0_0_0_0_0	0	0	0	0	0	0	0	0	0	0	0	0	0	0	0	0	0	0	0	4	0	0	0	0	0	0	0	0	0	0	0	0	0	0	0	0	0	0	0	0	0	0	0	0	0
XP_017194449.1	spectrin alpha chain, non-erythrocytic 1 isoform X7 [Oryctolagus cuniculus]		0	0_0_0_0_0_0_0_0_0_0_0_0_0_0_0_0	0	0	0	0	0	0	0	0	0	0	0	0	0	0	0	0	0	0	0	4	0	0	0	0	0	0	0	0	0	0	0	0	0	0	0	0	0	0	0	0	0	0	0	0	0
XP_017194451.1	spectrin alpha chain, non-erythrocytic 1 isoform X9 [Oryctolagus cuniculus]		0	0_0_0_0_0_0_0_0_0_0_0_0_0_0_0_0	0	0	0	0	0	0	0	0	0	0	0	0	0	0	0	0	0	0	0	4	0	0	0	0	0	0	0	0	0	0	0	0	0	0	0	0	0	0	0	0	0	0	0	0	0
XP_017195369.1	histone H2B type 1-B-like [Oryctolagus cuniculus]		0	0_0_0_0_0_0_0_0_0_0_0_0_0_0_0_0	0	0	0	0	0	0	0	0	0	0	0	0	0	0	0	0	0	0	0	5	0	0	0	0	0	0	0	0	0	0	0	0	0	0	0	0	0	0	0	0	0	0	0	0	0
XP_017195941.1	plectin, partial [Oryctolagus cuniculus]		0	0_0_0_0_0_0_0_0_0_0_0_0_0_0_0_0	0	0	0	0	0	0	0	0	0	0	0	0	0	0	0	0	0	0	0	0	2	0	0	0	0	0	0	0	0	0	0	0	0	0	0	0	0	0	0	0	0	0	0	0	0
XP_017202318.1	ceruloplasmin isoform X1 [Oryctolagus cuniculus]		0	0_0_0_0_0_0_0_0_0_0_0_0_0_0_0_0	0	0	0	0	0	0	0	0	0	0	0	0	0	0	0	0	0	0	0	0	0	0	0	0	0	0	0	0	0	0	0	0	0	0	0	0	0	0	0	0	0	0	0	3	0
XP_017204819.1	ATP-citrate synthase isoform X1 [Oryctolagus cuniculus]		0	0_0_0_0_0_0_0_0_0_0_0_0_0_0_0_0	0	0	0	0	0	0	0	0	0	0	0	0	0	0	0	0	0	0	0	2	0	0	0	0	0	0	0	0	0	0	0	0	0	0	0	0	0	0	0	0	0	0	0	0	0
XP_017204851.1	alpha-actinin-1 isoform X2 [Oryctolagus cuniculus]		0	0_0_0_0_0_0_0_0_0_0_0_0_0_0_0_0	0	0	0	0	0	0	0	0	0	0	0	0	0	0	0	0	0	0	0	2	0	0	0	0	0	0	0	0	0	0	0	0	0	0	0	0	0	0	0	0	0	0	0	0	0
XP_017204853.1	alpha-actinin-1 isoform X4 [Oryctolagus cuniculus]		0	0_0_0_0_0_0_0_0_0_0_0_0_0_0_0_0	0	0	0	0	0	0	0	0	0	0	0	0	0	0	0	0	0	0	0	2	0	0	0	0	0	0	0	0	0	0	0	0	0	0	0	0	0	0	0	0	0	0	0	0	0
XP_017205117.1	ubiquitin-like modifier-activating enzyme 1 isoform X1 [Oryctolagus cuniculus]		0	0_0_0_0_0_0_0_0_0_0_0_0_0_0_0_0	0	0	0	0	0	0	0	0	0	0	0	0	0	0	0	0	0	0	0	2	0	0	0	0	0	0	0	0	0	0	0	0	0	0	0	0	0	0	0	0	0	0	0	0	0
[truncated: 211 more columns]

## Sheet: contaminant
S1 Table. Contaminant proteins in uninfected and Borrelia burgdorferi infected Ixodes scapularis nymph saliva during feeding			Present in 2 of 3 LC-MS/MS runs. (1= Present and 0 = Absent)																		Peptide Count
Accession	Description	Status	Occurrence	Uninfected								Borrelia burgdorferi infected								Uninfected																								Borrelia burgdorferi infected
				Unfed	12h	24h	36h	48h	60h	72h	SD	Unfed	12h	24h	36h	48h	60h	72h	SD	Unfed -1	Unfed -2	Unfed -3	12h -1	12h -2	12h -3	24h -1	24h -2	24h -3	36h- 1	36h- 2	36h- 3	48h -1	48h -2	48h -3	60h -1	60h -2	60h -3	72h -1	72h -2	72h -3	Replete fed- 1	Replete fed- 2	Replete fed- 3	Unfed -1	Unfed -2	Unfed -3	12h -1	12h -2	12h -3
contaminant_gi|14278658|pdb|1IC6|A	Chain A, Structure Of A Serine Protease Proteinase K From Tritirachium Album Limber At 0.98 A Resolution	1	0_1_0_0_0_0_0_0_0_0_0_0_0_0_0_0	0	1	0	0	0	0	0	0	0	0	0	0	0	0	0	0	0	0	0	6	6	3	2	0	0	0	0	0	0	0	0	0	0	0	0	0	0	0	0	0	0	0	0	0	0	0
contaminant_GR78_HUMAN	owl|P11021| 78 KD GLUCOSE REGULATED PROTEIN PRECURSOR (GRP 78) (IMMUNOGLOBULIN...	6	0_0_0_0_1_0_0_0_0_0_1_1_1_1_1_0	0	0	0	0	1	0	0	0	0	0	1	1	1	1	1	0	0	0	0	2	0	0	0	0	0	0	0	0	2	2	0	0	0	0	0	0	0	0	0	0	2	0	0	0	0	0
contaminant_GR78_LYCES	owl|P49118| 78 KD GLUCOSE REGULATED PROTEIN HOMOLOG PRECURSOR (GRP 78) (IMMUNOGLOBULIN...	0	0_0_0_0_0_0_0_0_0_0_0_0_0_0_0_0	0	0	0	0	0	0	0	0	0	0	0	0	0	0	0	0	0	0	0	2	0	0	0	0	0	0	0	0	0	0	0	0	0	0	0	0	0	0	0	0	0	0	0	0	0	0
contaminant_GR78_MAIZE	owl|P24067| IMMUNOGLOBULIN BINDING PROTEIN HOMOLOG B70 (HEAT SHOCK PROTEIN...	0	0_0_0_0_0_0_0_0_0_0_0_0_0_0_0_0	0	0	0	0	0	0	0	0	0	0	0	0	0	0	0	0	0	0	0	2	0	0	0	0	0	0	0	0	0	0	0	0	0	0	0	0	0	0	0	0	0	0	0	0	0	0
contaminant_GR78_MESAU	owl|P07823| 78 KD GLUCOSE REGULATED PROTEIN PRECURSOR (GRP 78) (IMMUNOGLOBULIN...	6	0_0_0_0_1_0_0_0_0_0_1_1_1_1_1_0	0	0	0	0	1	0	0	0	0	0	1	1	1	1	1	0	0	0	0	2	0	0	0	0	0	0	0	0	2	2	0	0	0	0	0	0	0	0	0	0	0	0	0	0	0	0
contaminant_GR78_MOUSE	owl|P20029| 78 KD GLUCOSE REGULATED PROTEIN PRECURSOR (GRP 78) (IMMUNOGLOBULIN...	6	0_0_0_0_1_0_0_0_0_0_1_1_1_1_1_0	0	0	0	0	1	0	0	0	0	0	1	1	1	1	1	0	0	0	0	2	0	0	0	0	0	0	0	0	2	2	0	0	0	0	0	0	0	0	0	0	0	0	0	0	0	0
contaminant_GR78_RAT	owl|P06761| 78 KD GLUCOSE REGULATED PROTEIN PRECURSOR (GRP 78) (IMMUNOGLOBULIN...	6	0_0_0_0_1_0_0_0_0_0_1_1_1_1_1_0	0	0	0	0	1	0	0	0	0	0	1	1	1	1	1	0	0	0	0	2	0	0	0	0	0	0	0	0	2	2	0	0	0	0	0	0	0	0	0	0	0	0	0	0	0	0
contaminant_INT-STD1	BSA	11	0_1_1_1_1_0_0_1_1_1_1_1_1_1_0_0	0	1	1	1	1	0	0	1	1	1	1	1	1	1	0	0	0	0	0	4	7	7	8	5	7	4	4	6	5	4	3	0	0	2	0	0	0	5	2	5	57	52	56	85	88	86
contaminant_KERATIN02	no description	15	1_1_1_1_1_0_1_1_1_1_1_1_1_1_1_1	1	1	1	1	1	0	1	1	1	1	1	1	1	1	1	1	0	6	7	6	6	6	9	6	9	12	11	11	14	10	10	0	0	0	3	3	3	14	10	12	25	23	23	12	12	11
contaminant_KERATIN03	no description	16	1_1_1_1_1_1_1_1_1_1_1_1_1_1_1_1	1	1	1	1	1	1	1	1	1	1	1	1	1	1	1	1	0	3	2	23	26	24	18	14	16	18	20	19	10	7	8	2	0	3	18	16	16	17	12	12	40	39	39	25	26	25
contaminant_KERATIN04	no description	8	0_1_0_0_0_0_0_0_1_1_1_1_1_1_0_1	0	1	0	0	0	0	0	0	1	1	1	1	1	1	0	1	0	0	0	0	2	2	0	0	0	0	0	0	0	0	0	0	0	0	0	0	0	2	0	0	12	12	11	2	3	2
contaminant_KERATIN05	no description	12	0_1_1_1_0_0_1_0_1_1_1_1_1_1_1_1	0	1	1	1	0	0	1	0	1	1	1	1	1	1	1	1	0	0	0	3	4	3	3	0	3	2	2	2	0	0	0	0	0	0	2	2	2	3	0	0	13	14	14	11	14	12
contaminant_KERATIN06	no description	12	0_1_1_1_0_0_1_0_1_1_1_1_1_1_1_1	0	1	1	1	0	0	1	0	1	1	1	1	1	1	1	1	0	0	0	3	3	3	2	0	3	2	2	2	0	0	0	0	0	0	2	2	2	2	0	0	8	8	9	6	7	6
contaminant_KERATIN07	no description	12	0_1_1_1_0_0_1_0_1_1_1_1_1_1_1_1	0	1	1	1	0	0	1	0	1	1	1	1	1	1	1	1	0	0	0	3	3	3	2	0	3	2	2	2	0	0	0	0	0	0	2	2	2	2	0	0	10	10	11	7	9	7
contaminant_KERATIN08	no description	12	0_1_1_1_0_0_1_0_1_1_1_1_1_1_1_1	0	1	1	1	0	0	1	0	1	1	1	1	1	1	1	1	0	0	0	3	4	3	2	0	3	2	2	2	0	0	0	0	0	0	2	2	2	2	0	0	13	14	14	9	12	10
contaminant_KERATIN09	no description	1	0_0_0_0_0_0_0_0_1_0_0_0_0_0_0_0	0	0	0	0	0	0	0	0	1	0	0	0	0	0	0	0	0	0	0	0	0	0	0	0	0	0	0	0	0	0	0	0	0	0	0	0	0	0	0	0	3	3	2	0	0	0
contaminant_KERATIN10	no description	12	0_1_1_1_0_0_1_0_1_1_1_1_1_1_1_1	0	1	1	1	0	0	1	0	1	1	1	1	1	1	1	1	0	0	0	3	3	3	2	0	3	2	2	2	0	0	0	0	0	0	2	2	2	2	0	0	5	5	5	5	5	5
contaminant_KERATIN11	no description	4	0_0_0_0_0_0_0_0_1_1_1_0_1_0_0_0	0	0	0	0	0	0	0	0	1	1	1	0	1	0	0	0	0	0	0	0	0	0	0	0	0	0	0	0	0	0	0	0	0	0	0	0	0	0	0	0	3	2	3	2	3	2
contaminant_KERATIN12	no description	12	0_1_1_1_0_0_1_0_1_1_1_1_1_1_1_1	0	1	1	1	0	0	1	0	1	1	1	1	1	1	1	1	0	0	0	3	3	3	3	0	3	2	2	2	0	0	0	0	0	0	2	2	2	3	0	0	9	8	9	6	8	6
contaminant_KERATIN13	no description	16	1_1_1_1_1_1_1_1_1_1_1_1_1_1_1_1	1	1	1	1	1	1	1	1	1	1	1	1	1	1	1	1	0	11	9	12	16	18	11	9	9	16	12	12	14	8	8	3	3	4	11	9	8	16	10	11	26	22	25	14	15	16
contaminant_KERATIN14	no description	3	0_0_0_0_0_0_0_0_1_0_0_0_1_0_0_1	0	0	0	0	0	0	0	0	1	0	0	0	1	0	0	1	0	0	0	0	0	0	0	0	0	0	0	0	0	0	0	0	0	0	0	0	0	4	0	0	4	4	5	0	0	0
contaminant_KERATIN15	no description	3	0_0_0_0_0_0_0_0_1_0_0_0_1_0_0_1	0	0	0	0	0	0	0	0	1	0	0	0	1	0	0	1	0	0	0	0	0	0	0	0	0	0	0	0	0	0	0	0	0	0	0	0	0	3	0	0	4	4	5	0	0	0
contaminant_KERATIN16	no description	4	0_1_0_0_0_0_0_1_1_0_0_0_1_0_0_0	0	1	0	0	0	0	0	1	1	0	0	0	1	0	0	0	0	0	0	2	0	2	0	0	0	0	0	2	0	0	0	0	0	0	0	0	0	2	0	2	8	7	7	0	0	0
contaminant_KERATIN17	no description	14	0_1_1_1_1_0_1_1_1_1_1_1_1_1_1_1	0	1	1	1	1	0	1	1	1	1	1	1	1	1	1	1	0	0	2	4	3	3	5	2	2	3	2	2	3	2	0	0	0	0	3	2	2	6	2	2	14	12	12	3	3	3
contaminant_KERATIN18	no description	14	0_1_1_1_1_0_1_1_1_1_1_1_1_1_1_1	0	1	1	1	1	0	1	1	1	1	1	1	1	1	1	1	0	0	0	5	5	5	3	3	3	2	2	3	3	2	2	0	0	0	2	2	2	3	2	3	15	16	16	9	10	10
contaminant_KERATIN19	no description	0	0_0_0_0_0_0_0_0_0_0_0_0_0_0_0_0	0	0	0	0	0	0	0	0	0	0	0	0	0	0	0	0	0	0	0	0	0	0	0	0	0	0	0	0	0	0	0	0	0	0	0	0	0	0	0	0	2	0	0	0	0	0
contaminant_KERATIN20	no description	4	0_0_0_0_0_0_0_0_0_0_0_0_1_1_1_1	0	0	0	0	0	0	0	0	0	0	0	0	1	1	1	1	0	0	2	2	0	0	2	0	0	2	0	0	2	0	0	0	0	0	2	0	0	4	0	0	3	0	0	0	0	0
contaminant_KERATIN21	no description	13	0_1_1_1_1_0_0_1_1_1_1_1_1_1_1_1	0	1	1	1	1	0	0	1	1	1	1	1	1	1	1	1	0	0	2	5	5	3	3	3	3	4	0	2	5	0	2	0	0	0	4	0	0	5	0	2	12	11	11	6	8	8
contaminant_KERATIN22	no description	14	0_1_1_1_1_0_1_1_1_1_1_1_1_1_1_1	0	1	1	1	1	0	1	1	1	1	1	1	1	1	1	1	0	0	0	13	14	14	9	8	9	7	9	12	5	3	2	0	0	0	11	9	9	14	10	11	37	34	37	15	13	15
contaminant_NRL_1MCOH	owl|| Immunoglobulin g1 (igg1) (mcg) with a hinge deletion, chain H...	0	0_0_0_0_0_0_0_0_0_0_0_0_0_0_0_0	0	0	0	0	0	0	0	0	0	0	0	0	0	0	0	0	0	0	0	0	0	0	0	0	0	0	0	0	0	0	0	0	0	0	0	0	0	0	0	0	0	0	0	0	0	2
contaminant_UBIQUITIN02	no description	1	0_1_0_0_0_0_0_0_0_0_0_0_0_0_0_0	0	1	0	0	0	0	0	0	0	0	0	0	0	0	0	0	0	0	0	3	2	0	0	0	0	0	0	0	0	0	0	0	0	0	0	0	0	0	0	0	0	0	0	0	0	0
contaminant_UBIQUITIN08	no description	6	0_0_1_0_1_0_0_0_0_0_1_1_1_1_0_0	0	0	1	0	1	0	0	0	0	0	1	1	1	1	0	0	0	0	0	0	2	0	2	2	3	0	0	2	2	2	2	0	0	2	0	0	0	0	2	0	0	0	0	0	2	0
[truncated: 210 more columns]
