# Supplementary material for: Borrelia burgdorferi infection modifies protein content in saliva of Ixodes scapularis nymphs
Source: BMC Genomics. 2021 Mar 4;22:152. doi: 10.1186/s12864-021-07429-0 (PMC7930271; doi:10.1186/s12864-021-07429-0)
Supplement: Supplementary file 3 — Additional file 3. [file 12864_2021_7429_MOESM3_ESM.xlsx]

## Sheet: Protein Count (PC)
S2 Table. Total Protein Count
	Uninfected								Bb-infected
	Unfed	12h	24h	36h	48h	60h	72h	SD	Unfed	12h	24h	36h	48h	60h	72h	SD
antimicrobial	0	4	4	4	5	2	2	2	0	1	1	1	1	1	1	1
cytoskeletal	0	29	33	27	53	28	26	28	9	37	74	43	76	51	72	4
detoxification/antioxidant	0	1	4	4	11	1	0	8	1	13	16	13	15	11	14	0
extracellular matrix	0	0	4	3	21	5	5	5	0	5	15	13	25	14	19	5
glycine rich	0	3	3	2	7	1	0	4	3	0	3	4	3	3	3	0
histamine binding proteins/ lipocalin	2	2	1	2	1	1	1	4	4	2	1	0	0	0	2	1
immune related	0	1	6	3	14	4	3	7	4	16	27	20	27	21	22	7
metabolism, amino acids	0	0	0	0	0	0	0	0	0	4	10	6	7	3	1	0
metabolism, carbohydrates	0	0	0	0	1	0	0	0	0	7	8	3	9	8	9	0
metabolism, energy	0	2	8	4	9	3	5	1	5	13	28	19	31	16	20	1
metabolism, lipid	0	0	4	5	8	5	3	4	4	12	13	9	12	9	10	2
metabolism, nucleic acids	0	0	0	0	2	0	0	0	3	0	3	4	7	0	2	2
mucin	0	0	0	0	2	0	0	1	0	0	2	2	2	2	2	0
nuclear regulation	0	6	5	5	7	1	1	1	1	5	8	5	3	3	1	0
protein export	0	0	0	0	1	0	0	0	3	0	0	0	1	0	0	0
protein modification	2	11	11	4	16	4	4	4	3	10	15	19	22	17	19	3
proteosome machinery	0	0	4	0	4	0	0	0	0	0	9	5	5	6	0	0
protease	2	0	2	2	6	3	3	5	12	12	38	25	31	30	28	1
protease inhibitors	5	32	38	37	37	39	36	48	16	42	54	43	50	43	42	31
protein synthesis	0	3	1	0	1	0	0	0	0	0	1	1	6	1	2	0
TSP	5	27	46	52	70	41	35	74	13	33	54	55	67	54	51	28
signal transduction	0	5	7	4	7	5	5	9	2	8	16	12	27	13	22	5
heme/iron binding	6	13	15	15	21	18	17	18	12	19	19	18	25	27	27	11
transcription machinery	0	0	0	0	0	0	0	0	0	0	3	0	5	0	5	0
transporters/ receptors	0	0	0	0	0	0	0	2	0	3	9	4	2	0	2	0
Total	22	139	196	173	304	161	146	225	95	242	427	324	459	333	376	102

## Sheet: UI vs BbInf fold change (PC)
S2 Table. Comparison (fold change) of uninfected and Borrelia burgdorferi infected Ixodes scapularis nymph saliva proteins count
	Unfed	12h	24h	36h	48h	60h	72h	SD
Uninfected	22	139	196	173	304	161	146	225
Bb-Infected	95	242	427	324	459	333	376	102
Fold Change	4.31818	1.74101	2.17857	1.87283	1.50987	2.06832	2.57534	2.20588
Functional Category	Uninfected	Infected	Overall	Fold Change		Key
antimicrobial	5	1	5	5		X fold higher in Bb-infected
nuclear regulation	8	8	11	1		X fold higher in uninfected
glycine rich	7	7	10	1		No change
mucin	2	2	2	1
histamine binding proteins/ lipocalin	8	9	16	1.125
TSP of unknown functions	91	108	9	1.18681
protease inhibitors	49	59	138	1.20408
heme/iron binding	22	27	27	1.22727
proteasome machinery	17	22	23	1.29412
extracellular matrix	23	32	45	1.3913
cytoskeletal	62	93	98	1.5
protein synthesis	4	6	71	1.5
detoxification/antioxidant	11	21	25	1.90909
immune related	17	35	40	2.05882
proteasome machinery	4	9	58	2.25
metabolism, lipid	9	22	22	2.44444
signal transduction	12	34	41	2.83333
protein export	1	4	5	4
metabolism, energy	9	38	41	4.22222
transporters/ receptors	2	9	9	4.5
transcription machinery	0	5	5	5
metabolism, nucleic acids	2	11	11	5.5
protease	10	57	9	5.7
metabolism, amino acids	0	10	10	10
metabolism, carbohydrates	1	16	16	16
Total	376	645	747	1.71543

## Sheet: Peptide Count
S2 Table. Total Peptide Count
	Uninfected								Bb-infected
	Unfed	12h	24h	36h	48h	60h	72h	SD	Unfed	12h	24h	36h	48h	60h	72h	SD
antimicrobial	0	19	20.6667	19.6667	24.6667	16.3333	16	17.3333	0	2.66667	1.33333	2.33333	3	3	2.66667	6
cytoskeletal	0	89.3333	152	107.667	253	143	102	113.667	25	156.333	460.333	299.333	612	411.667	518.333	16.3333
detoxification/antioxidant	0	3	7.66667	6	27.6667	4.33333	3	23.6667	1.33333	56.6667	85	61.6667	81	44	61.6667	0.666667
extracellular matrix	0	0.666667	14	11	64.3333	15.3333	12	16.3333	0.666667	45	113.333	77.3333	128.333	73	92.3333	22.3333
glycine rich	0	6	9	4.33333	20.6667	5	2.33333	10.6667	7.33333	0	4	9	8.33333	6.33333	6.33333	0
histamine binding proteins/ lipocalin	6	4.66667	2.66667	5.66667	2.33333	4	2	7.66667	15.6667	5.33333	4.33333	0	0	0	2.66667	2
immune related	0	4.66667	22.6667	14.6667	52	13.6667	6.66667	25.6667	6.33333	68.6667	125.667	83.6667	155	87	100.333	19
metabolism, amino acids	0	0	0	0	0	0	0	0	0	13	35.6667	10	23.3333	7	6	0
metabolism, carbohydrates	0	0	0	0.666667	2.33333	0	0	0	0	27	49	14.6667	35	30	39	0
metabolism, energy	0	9.66667	31.6667	21.3333	46	10.3333	14.6667	4.66667	10.3333	90.6667	188	88.3333	163.667	82.3333	98.3333	2.66667
metabolism, lipid	0	1.33333	16	16.6667	39	19	6.33333	13.3333	8.66667	34	76	56.6667	78	60.3333	64.6667	5.33333
metabolism, nucleic acids	0	0	0	0	14	0	0	0	9.66667	0	10	8.66667	28.6667	1.33333	12	6.33333
mucin	0	0	0.666667	0	10	0	0	2	0	0	7.33333	7.33333	32	13.3333	11.6667	0
nuclear regulation	0	68.3333	38	24.3333	27.6667	6	3	3.33333	3	17.3333	28	16.6667	7.66667	11.3333	5	0.666667
protein export	0	0	0	0	3.33333	0	0	0	5	0	0	0	2	0	0	0
protein modification	5.33333	60	60.6667	51	96	36.3333	40.6667	52.3333	49.6667	96.3333	137.333	121	163	116	124.333	27.3333
proteosome machinery	0	2.66667	9.33333	2.66667	8	2.66667	0	2.66667	0	4.66667	24	9.33333	15.3333	9	0	0
protease	5	1.33333	2.66667	7	15.6667	6	8	19.6667	54.3333	46	179.333	95.3333	135	131.333	123	3.66667
protease inhibitors	11	185	260	323.333	480	349	265.667	467.333	109	549.667	719	591	740.333	676	711.667	298.667
protein synthesis	0	4.66667	2.33333	0.666667	4	0.666667	0	0.666667	2	0.666667	5	2	42	1.33333	2.66667	0
TSP	8	89.3333	154	165.667	251.333	151.333	107	251	42.6667	131.667	218.333	192	285.333	241.333	236.667	83
signal transduction	0	17.3333	26	24	35.6667	20.6667	16	31.3333	11	37.6667	125.667	73	111	64.3333	80	20
heme/iron binding	38.6667	490.667	566.667	678.667	877	642.667	607	758	421.333	961	1069	852.333	1406.33	1114.33	1348	445.333
transcription machinery	0	0	0	0	0	0	0	0	0	0	4	0	8.66667	0	6.66667	0
transporters/ receptors	0	0	0	0	0	0	0	5.33333	0	6.66667	22.6667	15.3333	11.3333	2	5.66667	0

## Sheet: % NSAF
S2 Table. % NSAF of total per time point
	Uninfected								Bb-infected
	Unfed	12h	24h	36h	48h	60h	72h	SD	Unfed	12h	24h	36h	48h	60h	72h	SD
antimicrobial	0	5.8389	4.41406	3.68731	3.93196	4.66062	5.66568	3.44327	0	0.251786	0.0520125	0.132189	0.110061	0.160377	0.0966006	2.43625
cytoskeletal	0	6.68191	10.2335	7.56254	11.2681	11.0363	9.94374	6.07722	4.16545	4.60683	8.18126	9.51869	11.1565	7.64579	9.94616	2.17726
detoxification/antioxidant	0	0.405565	0.554708	0.448254	1.23992	0.259539	0.237833	1.33189	0.0836901	3.21354	3.93175	2.78935	2.35445	1.32414	1.69557	0.0234226
extracellular matrix	0	0.0309592	0.615252	0.763397	2.95466	1.4036	1.60933	0.792257	0.24468	0.974442	1.41143	1.8115	1.64709	1.13285	1.34028	2.39074
Glycine rich	0	0.608923	0.765741	0.391717	1.51071	0.508105	0.322241	1.10592	0.47778	0	0.115251	0.75239	0.397011	0.319902	0.380096	0
HBP/lipocalin	10.9216	0.35309	0.13939	0.438005	0.0870975	0.339753	0.280915	0.583827	5.87963	0.285049	0.136897	0	0	0	0.113519	0.41066
immune-related	0	0.778926	1.7365	1.11753	2.36478	1.523	1.00131	1.44878	0.670561	3.39931	3.54938	3.52026	2.85484	2.02654	2.28071	1.99894
metabolism, amino acids	0	0	0	0	0	0	0	0	0	0.240096	0.497819	0.221018	0.277315	0.0752626	0.0623233	0
metabolism, carbohydrates	0	0	0	0.012875	0.0370239	0	0	0	0	0.556508	0.684553	0.248105	0.346642	0.382179	0.422774	0
metabolism, energy	0	0.444176	2.17222	1.15144	2.65082	0.418015	1.09249	0.515404	1.09712	3.35086	4.12136	2.57085	2.59514	1.58779	1.53365	0.136054
metabolism, lipids	0	0.0212507	0.769888	1.18698	2.0802	1.39428	0.625278	1.27608	0.703771	0.988809	2.36498	3.17665	2.67641	2.55915	2.30424	0.253256
metabolism, nucleic acids	0	0	0	0	0.234212	0	0	0	0.798594	0	0.244425	0.15256	0.446102	0.0300789	0.219898	0.358871
mucin	0	0	0.0019115	0	0.0469458	0	0	0.0076875	0	0	0.0245585	0.0339901	0.083332	0.0404097	0.0280169	0
nuclear regulation	0	15.3372	3.78516	1.68413	1.55162	0.289062	0.263687	0.143922	0.359377	1.91438	2.1622	0.963795	0.19424	0.431975	0.134658	0.028817
protein export	0	0	0	0	0.153035	0	0	0	1.97531	0	0	0	0.0353647	0	0	0
protein modification	3.41122	4.37934	4.18381	3.99271	3.99025	3.04335	4.04658	3.48436	12.6842	6.78485	5.48069	5.47181	4.48195	4.30506	3.55992	3.96558
protease	4.50109	0.0691698	0.0882562	0.342968	0.362494	0.250431	0.457932	0.642733	8.53998	1.31373	2.83664	2.39042	1.55081	2.40064	1.65438	0.152374
proteasome machinery	0	0.167266	0.513231	0.129182	0.333026	0.0940251	0	0.0944743	0	0.145058	0.538626	0.26532	0.246027	0.138595	0	0
protein synthesis	0	0.404266	0.262114	0.065975	0.19493	0.0480199	0	0.0482493	0.236844	0.0354346	0.151609	0.0962713	0.399995	0.0401609	0.012381	0
TSP	42.5373	15.5834	23.0587	28.3784	26.9783	30.649	26.5555	33.7585	20.1461	14.7188	15.6921	20.7836	19.7934	23.9675	20.2478	27.9749
protease inhibitor	30.2315	28.4029	28.7546	27.8123	21.292	22.0575	24.6885	25.5192	12.4662	27.5812	22.8543	23.3103	21.443	23.9092	25.4161	32.8144
signal transduction	0	6.86616	6.10593	4.96175	2.64359	4.66513	3.62745	4.0662	0.796741	0.714252	1.12295	1.23067	1.61584	0.868589	1.37498	1.08028
heme/iron binding	8.39718	13.6265	11.8451	15.8725	14.0943	17.3603	19.5816	15.616	28.6739	28.6112	23.4291	20.3012	25.144	26.6457	27.0485	23.7982
transcription machinery	0	0	0	0	0	0	0	0	0	0	0.0684551	0	0.102625	0	0.0778966	0
transporter/ receptors	0	0	0	0	0	0	0	0.0440232	0	0.313905	0.347653	0.259151	0.0479034	0.00808477	0.0494835	0

## Sheet: UI vs BbInf fold change (%NSAF)
Comparison (fold change) of protein category abundance from uninfected and Borrelia burgdorferi infected Ixodes scapularis nymph saliva
Enhanced with Bb-infection
	metabolism, carbohydrates			metabolism, nucleic acids			metabolism, lipids			metabolism, energy			metabolism, amino acids			proteases			detoxification/antioxidant			mucin			immune-related			heme/iron binding			transporters/ receptors			protein modification			extracellular matrix			transcription machinery
	Uninfected	Bb-infected	Fold Change	Uninfected	Bb-infected	Fold Change	Uninfected	Bb-infected	Fold Change	Uninfected	Bb-infected	Fold Change	Uninfected	Bb-infected	Fold Change	Uninfected	Bb-infected	Fold Change	Uninfected	Bb-infected	Fold Change	Uninfected	Bb-infected	Fold Change	Uninfected	Bb-infected	Fold Change	Uninfected	Bb-infected	Fold Change	Uninfected	Bb-infected	Fold Change	Uninfected	Bb-infected	Fold Change	Uninfected	Bb-infected	Fold Change	Uninfected	Bb-infected	Fold Change
Unfed	0	0	0	0	0.798594	0.798594	0	0.703771	0.703771	0	1.09712	1.09712	0	0	0	4.50109	8.53998	1.89731	0	0.0836901	0.0836901	0	0	0	0	0.670561	0.670561	8.39718	28.6739	3.41471	0	0	0	3.41122	12.6842	3.71838	0	0.24468	0.24468	0	0	0
12h	0	0.556508	0.556508	0	0	0	0.0212507	0.988809	46.5307	0.444176	3.35086	7.54401	0	0.240096	0.240096	0.0691698	1.31373	18.9929	0.405565	3.21354	7.92361	0	0	0	0.778926	3.39931	4.36409	13.6265	28.6112	2.09967	0	0.313905	0.313905	4.37934	6.78485	1.54929	0.0309592	0.974442	31.475	0	0	0
24h	0	0.684553	0.684553	0	0.244425	0.244425	0.769888	2.36498	3.07184	2.17222	4.12136	1.89731	0	0.497819	0.497819	0.0882562	2.83664	32.141	0.554708	3.93175	7.08798	0.0019115	0.0245585	12.8478	1.7365	3.54938	2.04399	11.8451	23.4291	1.97795	0	0.347653	0.347653	4.18381	5.48069	1.30998	0.615252	1.41143	2.29407	0	0.0684551	0.0684551
36h	0.012875	0.248105	19.2703	0	0.15256	0.15256	1.18698	3.17665	2.67625	1.15144	2.57085	2.23272	0	0.221018	0.221018	0.342968	2.39042	6.96981	0.448254	2.78935	6.2227	0	0.0339901	0.0339901	1.11753	3.52026	3.15002	15.8725	20.3012	1.27902	0	0.259151	0.259151	3.99271	5.47181	1.37045	0.763397	1.8115	2.37295	0	0	0
48h	0.0370239	0.346642	9.36264	0.234212	0.446102	1.90469	2.0802	2.67641	1.28661	2.65082	2.59514	1.02146	0	0.277315	0.277315	0.362494	1.55081	4.27817	1.23992	2.35445	1.89888	0.0469458	0.083332	1.77507	2.36478	2.85484	1.20723	14.0943	25.144	1.78398	0	0.0479034	0.0479034	3.99025	4.48195	1.12323	2.95466	1.64709	1.79387	0	0.102625	0.102625
60h	0	0.382179	0.382179	0	0.0300789	0.0300789	1.39428	2.55915	1.83546	0.418015	1.58779	3.7984	0	0.0752626	0.0752626	0.250431	2.40064	9.58603	0.259539	1.32414	5.10189	0	0.0404097	0.0404097	1.523	2.02654	1.33062	17.3603	26.6457	1.53487	0	0.00808477	0.00808477	3.04335	4.30506	1.41458	1.4036	1.13285	1.239	0	0	0
72h	0	0.422774	0.422774	0	0.219898	0.219898	0.625278	2.30424	3.68515	1.09249	1.53365	1.4038	0	0.0623233	0.0623233	0.457932	1.65438	3.61271	0.237833	1.69557	7.12924	0	0.0280169	0.0280169	1.00131	2.28071	2.27772	19.5816	27.0485	1.38132	0	0.0494835	0.0494835	4.04658	3.55992	1.1367	1.60933	1.34028	1.20074	0	0.0778966	0.0778966
SD	0	0	0	0	0.358871	0.358871	1.27608	0.253256	5.03868	0.515404	0.136054	3.78823	0	0	0	0.642733	0.152374	4.21812	1.33189	0.0234226	56.8632	0.0076875	0	0.0076875	1.44878	1.99894	1.37974	15.616	23.7982	1.52396	0.0440232	0	0.0440232	3.48436	3.96558	1.13811	0.792257	2.39074	0.24468	0	0	0
Suppressed with Bb-infection
	antimicrobial			signal transduction			nuclear regulation			HBP/ lipocalin			glycine rich			TSP
	Uninfected	Bb-infected	Fold Change	Uninfected	Bb-infected	Fold Change	Uninfected	Bb-infected	Fold Change	Uninfected	Bb-infected	Fold Change	Uninfected	Bb-infected	Fold Change	Uninfected	Bb-infected	Fold Change
Unfed	0	0	0	0	0.796741	0.796741	0	0.359377	0.359377	10.9216	5.87963	1.85754	0	0.47778	0	42.5373	20.1461	2.11144
12h	5.8389	0.251786	23.19	6.86616	0.714252	9.61308	15.3372	1.91438	8.01158	0.35309	0.285049	1.2387	0.608923	0	0.608923	15.5834	14.7188	1.05874
24h	4.41406	0.0520125	84.8653	6.10593	1.12295	5.43739	3.78516	2.1622	1.7506	0.13939	0.136897	1.01821	0.765741	0.115251	6.64411	23.0587	15.6921	1.46944
36h	3.68731	0.132189	27.8943	4.96175	1.23067	4.03175	1.68413	0.963795	1.7474	0.438005	0	0.438005	0.391717	0.75239	1.92075	28.3784	20.7836	1.36543
48h	3.93196	0.110061	35.7252	2.64359	1.61584	1.63605	1.55162	0.19424	7.98815	0.0870975	0	0.0870975	1.51071	0.397011	3.80521	26.9783	19.7934	1.36299
60h	4.66062	0.160377	29.0604	4.66513	0.868589	5.37093	0.289062	0.431975	1.49441	0.339753	0	0.339753	0.508105	0.319902	1.58831	30.649	23.9675	1.27877
72h	5.66568	0.0966006	58.6506	3.62745	1.37498	2.63819	0.263687	0.134658	1.9582	0.280915	0.113519	2.47461	0.322241	0.380096	1.17954	26.5555	20.2478	1.31152
SD	3.44327	2.43625	1.41335	4.0662	1.08028	3.76403	0.143922	0.028817	4.99434	0.583827	0.41066	1.42168	1.10592	0	1.10592	33.7585	27.9749	1.20674
Variable
	protease inhibitors			protein export			protein synthesis			cytoskeletal			proteasome machinery
	Uninfected	Bb-infected	Fold Change	Uninfected	Bb-infected	Fold Change	Uninfected	Bb-infected	Fold Change	Uninfected	Bb-infected	Fold Change	Uninfected	Bb-infected	Fold Change
Unfed	30.2315	12.4662	2.42508	0	1.97531	1.97531	0	0.236844	0.236844	0	4.16545	4.16545	0	0	0
12h	28.4029	27.5812	1.02979	0	0	0	0.404266	0.0354346	11.4088	6.68191	4.60683	1.45044	0.167266	0.145058	1.1531
24h	28.7546	22.8543	1.25817	0	0	0	0.262114	0.151609	1.72888	10.2335	8.18126	1.25084	0.513231	0.538626	1.04948
36h	27.8123	23.3103	1.19314	0	0	0	0.065975	0.0962713	1.45921	7.56254	9.51869	1.25866	0.129182	0.26532	2.05385
48h	21.292	21.443	1.00709	0.153035	0.0353647	4.32734	0.19493	0.399995	2.052	11.2681	11.1565	1.01	0.333026	0.246027	1.35362
60h	22.0575	23.9092	1.08395	0	0	0	0.0480199	0.0401609	1.19569	11.0363	7.64579	1.44345	0.0940251	0.138595	1.47402
72h	24.6885	25.4161	1.02947	0	0	0	0	0.012381	0.012381	9.94374	9.94616	1.00024	0	0	0
SD	25.5192	32.8144	1.28587	0	0	0	0.0482493	0	0.0482493	6.07722	2.17726	2.79122	0.0944743	0	0.0944743
NSAF values higher with Bb-infection
NSAF values lower with Bb-infection
